# Supplementary material for: ZBED6 counteracts high-fat diet-induced glucose intolerance by maintaining beta cell area and reducing excess mitochondrial activation
Source: Diabetologia. 2021 Jul 22;64(10):2292–305. doi: 10.1007/s00125-021-05517-0 (PMC8423654; doi:10.1007/s00125-021-05517-0)
Supplement: Supplementary file 2 — (XLSX 645 kb) [file 125_2021_5517_MOESM2_ESM.xlsx]

## Sheet: Info
Differentially expressed genes in islets
GeneID	Official gene symbol
logFC	The (base 2) log of the fold change to WT
logCPM	The (base 2) log of counts per million
PValue	The uncorrected p-value of the test statistic
FDR	The FDR-adjusted p-value of the test statistic using Benjamini–Hochberg correction procedure

## Sheet: CD_(WTvsKO)
CD_(WTvsKO)
geneID	logFC	logCPM	PValue	FDR
Igf2	4.51672	5.07839	1.91103e-51	1.84338e-47
Wdfy1	-2.85387	4.55389	1.93603e-10	9.33746e-07
Zbed6	-3.45647	2.62326	5.33944e-10	1.71681e-06
Gbe1	0.930733	5.12856	2.45549e-07	0.000592141
Rab6b	1.25886	5.31186	3.12588e-06	0.00503655
2900060B14Rik	1.08828	6.13229	3.13283e-06	0.00503655
Igsf11	1.29821	3.68553	1.56091e-05	0.0215094
Gm13011	2.40066	2.3102	2.09362e-05	0.0252439
1110007C09Rik	0.770906	5.48131	6.28569e-05	0.0673686
Mvd	-1.3713	3.1	7.22475e-05	0.06969
Pttg1	-2.89088	3.75668	0.000156072	0.135123
Ctnnd1	0.548319	6.76008	0.000168098	0.135123
Fance	0.798666	4.03769	0.000270111	0.199131
Brms1l	-1.77768	2.51732	0.000289015	0.199131
Dapl1	-1.47205	3.08254	0.000330834	0.211604
Smchd1	1.05944	3.21864	0.000350991	0.211604
Fam103a1	1.00712	3.42031	0.000374607	0.212557
Med13l	0.738182	4.67806	0.000452082	0.242265
Tns1	1.02375	4.23992	0.000493391	0.250487
Tmem8	0.541828	5.36182	0.000538778	0.259853
Cryzl1	0.84286	4.3291	0.000720425	0.314169
Per1	1.39892	2.95822	0.000734755	0.314169
Gatad2b	1.35781	2.41386	0.000749106	0.314169
Nap1l5	-1.03234	4.09103	0.000896482	0.337785
Gm4262	1.26941	2.81727	0.000910283	0.337785
Cdh22	-1.24315	2.88734	0.000944891	0.337785
Rtn4rl1	-0.951982	3.79346	0.000993489	0.337785
Tc2n	1.18145	3.2732	0.00100739	0.337785
Thbs1	0.943707	5.09756	0.00103179	0.337785
Mapkapk3	0.6629	5.19428	0.00105055	0.337785
Bmyc	-0.581363	4.88997	0.00146752	0.445454
Bicc1	1.72833	2.62004	0.0014809	0.445454
Pds5b	-0.74511	4.04929	0.0015811	0.445454
Ablim1	0.781126	3.94644	0.00159485	0.445454
Aqp1	1.72594	2.82473	0.0016701	0.445454
Tspan6	-1.57188	2.53364	0.00172671	0.445454
Trip10	0.780395	3.98796	0.00175299	0.445454
Celf4	-0.582874	5.6045	0.00180973	0.445454
Kcnab3	-1.42018	2.37044	0.00183488	0.445454
Smim20	-0.968597	3.8875	0.00188248	0.445454
Loxl2	-1.05425	3.32852	0.00192471	0.445454
Lrrc58	0.535435	6.7752	0.0019702	0.445454
Eid2	-0.541359	5.24803	0.00198575	0.445454
Ttc32	-0.963099	3.33661	0.00211993	0.464746
Prom1	-0.802253	5.45408	0.00223428	0.471187
Pcyt1a	0.564355	5.19122	0.002247	0.471187
Cdkn2c	-1.32459	2.55568	0.00232221	0.476597
Arhgap23	0.811196	3.35292	0.00252537	0.507495
Slc2a1	0.640801	5.3087	0.00270677	0.532846
Vdac3	0.803754	3.66674	0.00294037	0.544552
Ddit4	0.62593	7.11079	0.00300219	0.544552
Mrps11	-0.99755	3.36096	0.00301806	0.544552
Mkln1	0.621973	4.86329	0.00309642	0.544552
Reg2	0.872592	10.9246	0.00314221	0.544552
Reg3a	1.31206	8.3117	0.00317303	0.544552
Thoc6	-0.755294	4.05526	0.00320506	0.544552
Coprs	-0.517726	5.6773	0.00321786	0.544552
Frmd6	1.20112	2.26886	0.00331767	0.551763
Gaa	-0.628837	5.36066	0.00345274	0.560069
Rfc2	-0.727471	4.05832	0.00348374	0.560069
Fam102a	-0.538667	6.35242	0.00359894	0.569105
Tmx2	-0.826493	3.63787	0.00385128	0.599185
Trmt10b	0.778027	3.30666	0.00409139	0.620379
Prmt10	-1.05971	2.96141	0.00416471	0.620379
Zfp763	-0.990897	2.75374	0.00421025	0.620379
Zbtb14	-1.27488	2.28121	0.00424477	0.620379
Itpr3	0.498103	5.28368	0.00441652	0.635847
Satb1	0.638458	4.63583	0.00454084	0.644131
Dguok	0.763544	4.35131	0.00474906	0.663905
P2ry14	1.02524	3.25701	0.00495846	0.679408
Cdc42ep3	0.941934	3.17188	0.00503599	0.679408
Sptbn2	0.748492	3.82649	0.00516033	0.679408
Usp25	0.836368	3.83481	0.0052936	0.679408
Fam101a	0.865023	3.78811	0.00530087	0.679408
Wbp1	0.707653	3.77883	0.00530459	0.679408
Jade3	0.762717	3.77248	0.005353	0.679408
Twf2	-0.708856	4.27829	0.0054776	0.686194
Orc3	-0.632924	4.16319	0.00560206	0.692788
Kcnk12	-1.30341	2.39124	0.00574007	0.70087
Pard6a	-0.931117	3.25821	0.00596798	0.711478
Hfe	-0.797756	3.55343	0.00604674	0.711478
Slc7a5	0.639549	5.34535	0.00607746	0.711478
Ppm1k	-0.901656	3.6363	0.00612198	0.711478
Dusp28	-0.600557	4.31809	0.00623131	0.715562
Cinp	0.797048	3.30456	0.00646527	0.73116
Reg3d	0.835604	7.10169	0.00659069	0.73116
Spns2	0.835032	3.81237	0.00662409	0.73116
Nipal3	-0.638388	4.5442	0.00672096	0.73116
Tstd3	-1.38161	2.95673	0.00680298	0.73116
Slamf9	1.30136	2.63052	0.00682193	0.73116
Mef2c	1.2792	2.32108	0.00739085	0.776767
Anpep	1.02048	3.02987	0.00740852	0.776767
Igsf23	0.884038	3.87148	0.00757304	0.780095
Ptprb	1.16009	2.04121	0.00766996	0.780095
Ndufa5	-0.442527	6.1846	0.00772704	0.780095
Ttll5	-1.19768	2.72996	0.00776375	0.780095
Ndst1	0.570159	4.28348	0.00794188	0.789766
Lsm11	-1.14348	2.48089	0.00807969	0.795272
Prdx1	0.392778	7.68207	0.00817338	0.796368
Zfp830	-0.830295	3.55484	0.00855233	0.807962
Trmt2b	-0.90403	3.10076	0.00857774	0.807962
Slc52a3	1.04423	2.95829	0.00864464	0.807962
Lamb1	1.42858	2.79503	0.00870322	0.807962
Thap1	-0.976306	3.25301	0.00896406	0.807962
Sox13	1.15087	2.24459	0.00899644	0.807962
Pramef8	-0.850984	3.11149	0.00908412	0.807962
Cep76	1.23362	2.56108	0.00909226	0.807962
Rpl27a	-0.581446	4.63319	0.00910491	0.807962
1810043G02Rik	-0.977351	3.1722	0.00931444	0.807962
Stk19	-0.79049	3.65109	0.0093841	0.807962
Rnaseh2a	-0.997836	3.02122	0.00955935	0.807962
Fermt1	0.602253	4.81463	0.0095736	0.807962
Tmem223	-0.80569	3.55065	0.00958149	0.807962
Angptl7	1.13137	2.32165	0.00974632	0.807962
Mrm1	-1.01008	2.91276	0.00974772	0.807962
Emg1	0.512304	5.7349	0.00976961	0.807962
Fndc3b	0.430165	5.75102	0.00980008	0.807962
Slc4a10	-1.25231	2.79586	0.0100639	0.822679
Coa3	-0.38078	6.97168	0.0102322	0.824717
Zfp938	-0.789607	3.40425	0.0102598	0.824717
Efnb1	0.839576	3.84852	0.0105321	0.839606
Sall2	-0.964639	2.58307	0.0108359	0.851004
Pom121	-0.430436	5.0365	0.0108515	0.851004
Tbc1d9	0.731473	3.85108	0.0109898	0.854901
Arhgef40	0.963414	2.55801	0.0111721	0.862131
Ak1	-0.542884	4.29036	0.011343	0.868372
Rgl1	-1.14335	2.59109	0.0115027	0.873662
Tiparp	0.755963	2.91185	0.0116672	0.875746
Litaf	0.447943	6.16019	0.0117117	0.875746
B3galt5	-0.78586	3.74149	0.0118148	0.87666
Usp5	-0.432635	5.31613	0.0120038	0.882276
Golm1	0.806192	3.29478	0.0120734	0.882276
Itgb6	1.44059	2.25836	0.0125446	0.909817
Cdk5r2	-0.528029	5.21945	0.0129708	0.933706
Lsm14b	-0.421204	5.0013	0.0130763	0.933734
Abhd14a	-0.964057	3.01547	0.0132268	0.933734
Slc39a14	1.22651	2.42478	0.0132616	0.933734
Txndc15	-0.420081	5.26321	0.0136567	0.941884
Grtp1	-0.813089	2.97487	0.0137153	0.941884
Sema3e	1.26659	2.04095	0.0137405	0.941884
Kcnk3	0.750974	4.37633	0.0138955	0.941884
Ntmt1	0.773053	3.04671	0.0139845	0.941884
Txnip	0.603857	5.97494	0.0140858	0.941884
Arntl	-1.31611	2.15541	0.0141505	0.941884
B3gat3	-0.582311	4.33164	0.0143884	0.941884
Klhl26	0.627231	3.66402	0.0144485	0.941884
Tgif1	0.523528	6.1628	0.0144676	0.941884
Casp2	-0.858242	2.97257	0.0145617	0.941884
Dmbt1	0.668736	9.44124	0.0145669	0.941884
Dynlt3	-0.354619	7.23831	0.0146612	0.941884
Esf1	0.449439	4.93797	0.0147444	0.941884
Grcc10	-0.397953	6.81333	0.0148889	0.94486
Fam96b	0.65101	4.15692	0.0153003	0.95424
Rps3a1	0.701968	3.71688	0.0154672	0.95424
Dgkg	0.723876	3.81854	0.0156245	0.95424
Lrrc41	0.581885	4.1467	0.0157921	0.95424
Pak1	-0.686282	3.63696	0.0158	0.95424
Ralb	0.442862	5.15586	0.0160166	0.95424
D5Ertd579e	0.590365	4.27028	0.0160571	0.95424
Uqcrc1	-0.387618	5.52292	0.0160895	0.95424
Fubp3	0.485278	4.58357	0.0162647	0.95424
Lcmt2	-0.843586	3.32767	0.0163378	0.95424
Zc2hc1c	1.18867	2.34205	0.0164347	0.95424
Cutc	0.839122	3.4178	0.0165297	0.95424
Morn4	-0.810127	2.91311	0.0166313	0.95424
Cops5	-0.382946	6.08808	0.0166436	0.95424
Hexa	-0.418294	6.3783	0.016772	0.95424
Clptm1l	0.391376	6.81254	0.0167885	0.95424
Acyp1	-0.617488	3.85346	0.0168152	0.95424
Smarcd2	-0.413433	5.52069	0.0168844	0.95424
Ndufv3	-0.449111	6.44274	0.0169163	0.95424
Lima1	0.512907	5.27804	0.0170261	0.954849
Galnt7	0.617723	4.65325	0.0171366	0.955489
Sec24b	0.636299	3.83042	0.0173777	0.957482
Fam195b	-0.377947	6.07891	0.0174416	0.957482
Als2cl	1.20207	2.52668	0.0174868	0.957482
Ngrn	-0.404449	5.87562	0.017635	0.957482
Rnf138rt1	-1.43076	2.19362	0.0176935	0.957482
Mapk8ip1	-0.565053	4.86367	0.0178664	0.957482
Kti12	-0.542645	4.35798	0.0180107	0.957482
Blvrb	0.913439	2.83543	0.0180425	0.957482
Id1	0.525599	5.59409	0.0180849	0.957482
Efhd2	0.415552	6.21267	0.018165	0.957482
Serpinb1a	0.414321	6.59231	0.0183155	0.960168
Lbh	0.36758	6.88695	0.0192781	1
Usp29	-0.847122	3.65119	0.019621	1
Sat1	0.522353	6.09375	0.0197284	1
Bcl9l	0.534484	3.83394	0.0197679	1
Tmem86a	0.622214	3.55142	0.0199945	1
Rnf208	-0.918678	2.69521	0.0200249	1
Wwtr1	0.513273	4.65412	0.0205435	1
Glb1	-0.649264	3.9436	0.0206383	1
1810026J23Rik	-0.479723	4.68824	0.0206505	1
Rab6a	0.562097	6.34076	0.0207539	1
Ccdc120	1.04663	2.98332	0.0207706	1
Il34	1.09649	2.53899	0.0208556	1
Steap1	-0.693979	3.47001	0.0209967	1
Grk6	0.874288	3.53411	0.0211513	1
Tarsl2	-0.888682	3.00937	0.0213047	1
Etfb	-0.441005	5.42389	0.021307	1
Mpv17	-0.631903	3.78734	0.0213278	1
Zfp422	0.545871	3.92739	0.0214444	1
Psmg3	-0.649192	4.06269	0.0214666	1
Ttc39a	-0.533034	4.47496	0.0216669	1
Csnk1e	0.472141	4.85397	0.0217992	1
Eif4a1	0.387975	6.44382	0.0218589	1
Nt5c	-0.53845	3.99847	0.0223511	1
Psap	-0.41476	8.52351	0.0227	1
Cab39	0.426725	5.18152	0.0227855	1
Lmo1	-0.821536	2.84106	0.0228412	1
Gpr89	0.568894	4.23776	0.0229778	1
Rbbp5	0.415254	4.80148	0.0229861	1
Gclc	0.619877	6.56426	0.0230062	1
Zfyve19	-0.920742	2.56645	0.0231273	1
Slc30a5	0.53118	4.47952	0.0231902	1
Fam188a	-0.442688	4.55317	0.0233788	1
Kdr	0.944022	3.67034	0.0234865	1
Zfp617	0.715434	3.39354	0.0236016	1
Fbxo2	-0.550483	4.67709	0.0239114	1
Acat2	-0.680694	3.60312	0.0240293	1
Cldn25	0.477126	4.76988	0.02422	1
Mapk6	0.460759	4.75988	0.0243492	1
A330050F15Rik	-0.6927	3.50207	0.0244135	1
Tmem219	-0.360938	5.81157	0.0244224	1
Gga2	-0.387691	6.2669	0.024517	1
Fgf12	-0.797311	3.00048	0.0245832	1
Glt28d2	-0.891703	2.87698	0.0247669	1
Fkbp15	0.532093	3.82898	0.0248171	1
Limch1	-0.575954	3.77995	0.0248227	1
Aldh9a1	-0.408294	5.02175	0.024844	1
Fam126a	0.983405	2.42244	0.0248707	1
Smagp	0.575031	4.70662	0.0249583	1
Smim8	-0.631641	3.92022	0.0250273	1
Npy	-0.779178	4.457	0.025237	1
Ech1	-0.499151	4.50956	0.0252503	1
G3bp1	0.415312	6.6978	0.0253096	1
2310015B20Rik	-0.458397	6.49943	0.0253131	1
Slc20a2	0.644269	3.48652	0.0256289	1
Nab1	0.472346	5.31344	0.025731	1
Kctd6	-0.746689	3.02705	0.0257787	1
Rab9b	0.954355	2.22721	0.0258282	1
Atf5	-0.380133	8.45265	0.02587	1
Rtp4	1.11652	2.63009	0.0258956	1
Zfp180	-0.55507	4.02878	0.0263453	1
Ighmbp2	0.872057	2.38182	0.0264023	1
Uchl1	-0.562554	5.67473	0.0266654	1
Ube2d2a	-0.356528	5.39814	0.0268333	1
Ilf3	0.392054	5.0482	0.0269393	1
Tep1	-1.10278	2.55096	0.0270359	1
Mcur1	0.357194	4.98349	0.0271011	1
Xiap	0.368821	4.95826	0.0271858	1
Dapk1	0.371242	5.22142	0.0272175	1
A530054K11Rik	-1.10469	2.43345	0.0272222	1
Slc7a2	0.408277	5.68478	0.0272627	1
Becn1	-0.341879	6.02144	0.0272744	1
Prdx4	0.554089	5.2017	0.0274022	1
Nf1	0.831402	2.62217	0.0274841	1
Dcx	-0.848639	2.88121	0.0275983	1
Pcp4	1.0325	3.79912	0.0276127	1
Maneal	-0.986519	2.51441	0.0278579	1
Clcn2	1.16085	2.30654	0.0283064	1
Itgb2	1.29705	2.41797	0.0286519	1
Tmem216	0.57498	3.25115	0.0288509	1
Tmem181a	-0.719387	3.27565	0.0289599	1
Ndufb4	-0.511417	4.45184	0.0289903	1
Csf1	0.859905	3.42268	0.0290333	1
Aven	-0.505908	4.05583	0.0290461	1
Pum1	0.343332	5.60998	0.0290483	1
Fam185a	-0.587731	4.17899	0.0292636	1
Upf1	0.487184	4.17608	0.0293814	1
Bcl2l13	-0.528357	4.32849	0.0294183	1
Pdyn	-1.20374	6.55647	0.0296839	1
Trim33	0.638241	3.89801	0.029722	1
Etfa	0.511577	4.46083	0.029722	1
Zfp952	-0.677124	2.72194	0.0298918	1
Gse1	-0.35744	5.53835	0.0299762	1
Rsbn1	-0.493454	4.38055	0.0300213	1
Eif2ak2	0.941354	2.61339	0.0301608	1
Jak2	0.773104	3.67624	0.0305124	1
Actb	0.413049	11.0764	0.0307267	1
Tmem131	0.933803	3.33797	0.0307274	1
Egln2	-0.340075	5.7006	0.0308226	1
Arl16	-0.803781	3.15227	0.0309102	1
Zfp36l1	0.549761	5.74071	0.0311674	1
Mtch2	-0.398123	6.2142	0.0312171	1
Glrb	-0.548026	3.90641	0.0312977	1
Gsr	0.46489	5.56596	0.0316954	1
Scand1	-0.382069	6.12374	0.0317011	1
Glo1	0.663702	5.11537	0.031755	1
Camkmt	0.868397	2.55782	0.0317618	1
Ltv1	-0.446082	4.70369	0.0320342	1
Ndrg4	-0.674983	4.2595	0.0321823	1
Mical2	0.543286	4.27817	0.0322831	1
Usp35	-0.608733	3.44566	0.0324095	1
Plec	0.429034	5.16579	0.0324206	1
Aggf1	-0.395249	4.65179	0.0325071	1
Gadd45b	-0.847654	3.25165	0.0325477	1
Dnm1l	0.467255	4.46805	0.0326386	1
Zc3h6	-0.867626	2.54196	0.0328942	1
Gm16039	0.59063	3.54481	0.0331802	1
Tmem177	-0.760156	2.76494	0.0331819	1
Plagl1	-0.83261	2.85969	0.0331861	1
Mrps16	-0.402951	5.38749	0.0332094	1
Snrnp48	0.606858	3.76873	0.0333152	1
Naa40	0.767957	3.47709	0.0333849	1
Ccndbp1	0.464723	4.315	0.0336191	1
Vip	-1.9784	4.03814	0.0337426	1
4933434E20Rik	-0.415847	5.27878	0.0339714	1
Pskh1	0.441054	4.40572	0.0339879	1
Mettl18	-0.797898	2.70282	0.0340129	1
Gabarap	-0.318004	8.03332	0.0340832	1
Bpgm	0.587692	4.01688	0.0341081	1
Tmem106c	-0.466525	4.51009	0.0341713	1
Gas6	0.745396	3.92034	0.0344917	1
Zmym5	0.450794	4.31006	0.0346661	1
Ppp1r14b	0.531498	4.54346	0.0347667	1
Tnpo1	-0.571374	3.70784	0.034796	1
Ly6a	1.13958	5.12463	0.0348571	1
Zfp113	-0.527329	3.70578	0.0351223	1
Casp7	0.695149	3.11637	0.0351588	1
Tmsb4x	0.395708	9.3909	0.0353781	1
Rffl	0.617901	3.57251	0.0354378	1
Gar1	0.407883	5.29317	0.035459	1
Lefty1	-0.652919	3.08412	0.0355736	1
Sh3bp2	0.900179	2.7932	0.0356839	1
Ncoa5	-0.527111	4.82588	0.0360304	1
Metrn	0.864123	2.34672	0.0361016	1
Josd1	-0.476672	4.70709	0.0362839	1
Ewsr1	0.568426	3.98682	0.0362847	1
Prrc1	0.36301	5.52975	0.0365487	1
Xrcc1	0.753292	2.93305	0.0367367	1
Ap5m1	0.734507	3.12242	0.0367842	1
Mknk2	0.396782	4.70332	0.0369674	1
Zdhhc4	-0.673594	3.82289	0.0369955	1
Dis3	0.832856	2.82102	0.0371421	1
Vwa5b2	-0.797813	3.29304	0.0372127	1
Gsk3b	0.322121	6.42447	0.0372768	1
Bzw2	-0.377054	4.74913	0.0372842	1
Ppp1r8	0.46625	4.53062	0.0372952	1
Slc6a9	0.568666	4.78321	0.0375936	1
C2cd2l	-0.455728	5.20967	0.0377125	1
Cbll1	-0.578003	4.18552	0.0378971	1
Adnp	0.320591	5.62064	0.0379116	1
Gm4013	-1.33166	2.16892	0.0381983	1
Coq10b	0.548013	3.88841	0.0382065	1
Mrps31	-0.637795	3.65021	0.0382988	1
Fam134c	-0.662405	2.94151	0.03836	1
Rab37	-0.424652	5.5858	0.0383721	1
Impact	-0.463934	4.53911	0.0385109	1
Shmt2	0.413525	4.81226	0.0386114	1
Spast	-0.49945	4.17874	0.0386355	1
Penk	1.27634	2.50297	0.0386453	1
Lrg1	0.909924	4.51756	0.0386944	1
Arl5b	-1.07924	2.54017	0.0388645	1
Mllt3	-0.59807	3.65459	0.0389408	1
Slc30a6	0.544316	3.5422	0.0389794	1
Ndor1	1.03648	2.00986	0.0389884	1
Klf11	0.744348	3.56907	0.0392515	1
Atf6	0.332315	5.57751	0.0395575	1
Sgsh	-0.660159	3.41865	0.0397642	1
Ndufa1	-0.317183	7.1813	0.0398331	1
Fdft1	-0.435195	4.50365	0.0399544	1
Uqcr11	-0.382932	5.5867	0.040064	1
Adh5	-0.436168	4.80014	0.0404341	1
Dner	-0.648277	3.72837	0.041018	1
Abcf2	-0.90105	2.77726	0.0410206	1
Rnf187	-0.303182	6.53139	0.041189	1
Ppp3r1	-0.297797	7.39285	0.0412321	1
Polr3h	-0.435834	4.54521	0.0413355	1
Prcp	0.914351	2.24079	0.0416775	1
Ppp1r12c	0.452148	4.18343	0.0419364	1
2310030G06Rik	0.425684	4.56681	0.042002	1
B9d2	-0.674144	3.00925	0.0420621	1
Rpia	0.477384	4.85275	0.0424242	1
Spp1	1.10406	7.67604	0.0424799	1
Tial1	0.353789	4.92206	0.0425187	1
Arxes1	-0.857591	2.65644	0.0428414	1
Ccm2	-0.431025	4.47754	0.0429386	1
Esyt1	0.305482	6.04021	0.042943	1
Fgd3	0.958805	2.38265	0.0430436	1
Upf3a	-0.691415	3.1266	0.0431541	1
Camsap1	0.572936	3.70143	0.0432875	1
Lrrc56	0.849739	2.05731	0.0434378	1
Btg2	0.339921	6.68655	0.0435682	1
Spg11	-0.774078	3.01436	0.0436085	1
Ifit1	0.714228	2.75473	0.0436282	1
Cldn4	0.391048	11.8331	0.0436835	1
Gdpd1	-0.436999	4.25328	0.0437512	1
Vdr	0.433058	4.66435	0.0438925	1
Txndc5	0.403757	5.25273	0.0440801	1
Irf9	0.486809	4.36258	0.0440987	1
Abcb9	-0.555189	3.98975	0.0441575	1
Maml1	0.948162	2.56008	0.0443705	1
Rb1cc1	0.379794	4.81524	0.044774	1
Itih4	1.05432	3.11939	0.0449602	1
Thumpd1	0.431885	4.60739	0.0449699	1
B630019K06Rik	-0.481714	4.1125	0.0452107	1
Aatk	-0.467879	4.64035	0.0453031	1
Frzb	-0.388822	6.91031	0.0454214	1
Adamts1	1.03693	2.96689	0.0454801	1
Fbxo4	0.480966	4.22712	0.0455434	1
Fam20c	-0.341784	5.20121	0.0456838	1
Robo4	0.917809	2.12154	0.0458535	1
Pcbp3	-0.47554	4.31907	0.045865	1
March4	0.637629	3.64544	0.0462629	1
Gorasp1	-0.876872	2.60439	0.0462768	1
Mia2	0.820526	2.19023	0.0462776	1
Gbp7	1.0023	2.21982	0.0464	1
Fam187b	-0.63469	3.5759	0.0465749	1
Tmed11	0.888107	3.19422	0.0466484	1
Dnajc15	-0.472934	4.49308	0.0468039	1
Dnajc9	-0.440507	4.83787	0.0469474	1
Mrps35	-0.462739	4.16623	0.0470465	1
Aip	0.365963	4.48595	0.04709	1
Rhobtb1	0.640143	4.28025	0.0471913	1
Zdhhc6	0.527341	3.75766	0.0472537	1
Cdk14	-0.593758	4.12223	0.0473403	1
Plxnb2	0.286616	5.85104	0.0475126	1
Esrp2	0.879246	2.52591	0.0475149	1
Hsd3b7	0.36656	5.27758	0.0476017	1
Mblac2	-0.568274	3.59321	0.0477217	1
Cda	-0.392039	5.04662	0.0477243	1
Tnfaip8	0.481455	4.73259	0.0479263	1
Srp68	-0.338951	6.16138	0.0479274	1
Iqcb1	0.714834	2.70836	0.0483156	1
Mcee	-0.450646	4.26758	0.048345	1
Fam213a	-0.357722	4.93766	0.0484564	1
Ano6	0.3217	5.78589	0.0488165	1
Chd2	0.342517	4.91667	0.0489108	1
Cited2	0.453952	4.39688	0.0490256	1
Otud7b	0.423013	5.19574	0.0490824	1
Fxyd3	0.317508	5.68029	0.0492697	1
Lgals3	-0.411915	6.12821	0.0492775	1
Rilpl1	-0.951137	2.64441	0.0493585	1
2610034B18Rik	0.518052	4.09241	0.0493682	1
Mettl23	-0.942023	2.5184	0.0494209	1
Mprip	0.342248	5.30175	0.0494713	1
Ube2f	0.345462	5.06256	0.0494731	1
Mapk14	-0.485512	4.94857	0.0495035	1
Armcx1	-0.670734	3.17175	0.050003	1
9330159F19Rik	-1.16246	2.12631	0.0500041	1
Mmrn2	0.77417	2.99562	0.0500491	1
Rnf44	0.353636	5.3865	0.0501425	1
Reg1	0.424167	12.7919	0.0501635	1
H3f3a	0.669254	3.47962	0.0502593	1
Col15a1	0.771583	2.53185	0.0505931	1
Ctnna1	0.271979	7.07253	0.0506188	1
Ifi27l2a	1.09547	2.95194	0.0506261	1
Cdk10	-0.777669	2.91028	0.05091	1
Rab27b	0.70572	3.23946	0.0510912	1
Zscan12	-0.807413	2.71527	0.0511715	1
Slc30a8	0.385316	6.87771	0.0511727	1
Nudt19	-0.404441	4.99073	0.0512469	1
Apof	-1.07272	2.34727	0.051417	1
Fgd2	-0.524095	3.72655	0.0514499	1
Lrrc24	-0.700416	3.27069	0.0519834	1
Mplkip	0.544587	4.20825	0.052008	1
Cdkn1b	-0.354401	4.94725	0.0521208	1
Dnajb2	-0.474224	4.71111	0.0521307	1
Ap2s1	-0.386145	6.11022	0.0521808	1
Thbd	0.899348	3.02783	0.0524516	1
Tmem125	0.727032	3.1207	0.0524682	1
Gspt2	-0.506155	3.9049	0.0524954	1
Hmces	-0.317585	5.21433	0.0524973	1
Snap25	-0.393338	5.73082	0.0525936	1
Etv3	0.599745	3.28116	0.0526531	1
Zscan21	-0.681555	2.92505	0.0528153	1
Fastkd2	-0.576242	3.52819	0.0528814	1
Lsr	0.29	6.94177	0.0530557	1
Wbp11	0.32758	5.4372	0.0535816	1
Acaa2	-0.614332	3.43565	0.0539534	1
Amer1	0.797213	2.42619	0.0539733	1
Zak	0.425701	4.29748	0.0540182	1
Pgap2	0.582688	4.03508	0.0541474	1
Tmem143	-0.73799	2.52861	0.0541635	1
Enpep	0.815218	3.3623	0.0543433	1
Gabpb1	0.521265	3.59393	0.0544436	1
Dtd2	0.872518	2.45682	0.0547478	1
Hddc3	-0.797788	4.50859	0.0549387	1
Srr	-0.689028	3.36024	0.0549967	1
Atl2	-0.326862	5.51296	0.0550384	1
4930453N24Rik	0.480261	4.4234	0.0550444	1
Asrgl1	-0.806612	3.00045	0.0550952	1
Dctn4	0.360382	5.71145	0.0551009	1
Chchd2	-0.264454	9.70031	0.0553158	1
Dio1	-0.406767	5.88776	0.0555772	1
Accs	1.07246	2.19818	0.055636	1
Socs7	0.328906	5.5674	0.0556889	1
Ogt	0.730224	3.42277	0.0557917	1
Atf7ip	0.704789	2.76965	0.0561502	1
Baz1a	0.511294	4.06642	0.0562363	1
Gm10941	-0.592052	3.32272	0.0563196	1
Atox1	-0.45422	5.57456	0.0563259	1
Ppap2b	0.615972	3.90505	0.0566533	1
Zc3h4	0.375159	4.45958	0.0569983	1
Car3	0.833856	4.98049	0.0569994	1
Atg10	-0.594483	3.56888	0.0570761	1
Mmab	0.755426	2.59238	0.0571103	1
Synrg	-0.397001	5.56452	0.0572312	1
Birc6	-0.379142	5.32007	0.0573126	1
Hmgcr	-0.420029	6.02584	0.057393	1
Smox	0.426883	5.63064	0.0574893	1
Notch2	0.922221	2.34454	0.0577619	1
Vprbp	0.453508	4.34313	0.0577785	1
Rnase1	0.55696	11.262	0.0577877	1
Mfsd10	0.473683	4.12241	0.0577947	1
Mcm7	0.752093	3.15166	0.0578158	1
Zfp523	-0.400861	4.41163	0.057867	1
4930506M07Rik	0.457828	5.06181	0.0580027	1
Sema3c	0.676334	3.71742	0.0580655	1
Cxcl12	0.761687	4.59592	0.0585179	1
Dnal4	-0.398577	4.50706	0.0586516	1
Lrp3	-0.532431	3.45118	0.0587762	1
Slc7a1	0.33765	6.33206	0.0589082	1
Rad17	-0.363894	5.21508	0.0591081	1
Ilvbl	0.551363	3.8258	0.0593425	1
Rhob	0.492266	5.20308	0.0594121	1
Reg3b	0.705176	10.4536	0.0595766	1
Eef1a1	0.323873	8.91958	0.0596106	1
Pfdn2	0.317071	5.83976	0.0596416	1
Rab9	0.481741	4.08521	0.0596759	1
Shprh	-0.670362	3.0369	0.0599838	1
Ppp1r3b	0.735645	2.47505	0.0601168	1
Adm	0.712232	2.77108	0.0601944	1
Nudt16l1	-0.297687	6.36396	0.0603177	1
Unc5a	0.410335	4.4245	0.0603245	1
2310067B10Rik	-0.797908	3.06233	0.0604745	1
Tubg2	-0.590757	2.81011	0.0605477	1
Gcc1	-0.517086	3.93857	0.0605901	1
Rnaseh2c	-0.476536	4.06037	0.060771	1
Rpain	0.814873	2.31018	0.0607986	1
Mrpl2	-0.432193	4.64801	0.0609116	1
Nphp1	-0.567228	3.84238	0.0609458	1
Rrm2b	-0.567517	3.08434	0.0609532	1
R3hdm4	-0.305442	5.61951	0.0609826	1
Trnt1	0.645763	3.07272	0.0611136	1
Dlg3	-0.505838	3.85803	0.0614384	1
Mesdc2	-0.360704	5.39904	0.0617212	1
Cdc123	-0.341444	5.41992	0.0618375	1
Prep	-0.53684	3.79179	0.0619195	1
Top1	0.283304	6.75847	0.0623671	1
Hypk	-0.292633	6.35618	0.0624298	1
Agpat3	-0.324097	5.68376	0.0628403	1
Cttnbp2	0.529041	3.83154	0.0630998	1
Scml4	-0.91126	2.39597	0.0631981	1
Rbms1	0.594233	4.39913	0.063294	1
Ifrd1	0.406393	7.75432	0.0634015	1
Tmem256	-0.345403	7.09553	0.0634069	1
Atp5e	-0.295631	8.00462	0.0635957	1
Dpp7	-0.486369	4.80939	0.0636538	1
Ddx41	-0.463321	4.20733	0.0637101	1
Aqr	0.369226	4.45992	0.0637154	1
Tmem121	-0.750138	2.70006	0.0637179	1
4933421O10Rik	-0.766449	2.67491	0.0638102	1
1700037H04Rik	-0.432719	4.91901	0.063973	1
Uhrf1bp1	0.592545	3.26301	0.0640169	1
Prrc2a	-0.316836	6.60637	0.0640904	1
2900008C10Rik	-0.655223	3.10513	0.0643203	1
Rnf139	0.406395	4.3984	0.0643245	1
Gas2	-0.547385	3.49937	0.0647506	1
Blmh	-0.399192	5.37613	0.0648432	1
Pfdn5	-0.271101	7.30845	0.0648833	1
Akap13	0.328041	5.87919	0.0652574	1
Naa16	-0.602216	3.29316	0.0654033	1
Lars	0.289861	6.32702	0.0654643	1
Znrd1as	-0.650574	2.65555	0.0654826	1
Armcx3	0.66853	3.29961	0.0655401	1
Mrrf	-0.493201	3.55847	0.0655459	1
Zc3h13	0.388905	4.63697	0.0657219	1
Rngtt	-0.572197	3.8715	0.0658031	1
Zfand5	0.359665	5.11296	0.0658288	1
Mkl2	0.4411	4.02815	0.0658814	1
Mdh1	-0.326316	7.37939	0.0659081	1
Jarid2	0.498811	3.70908	0.0659469	1
Fmr1	0.417565	4.34383	0.0661333	1
Ubn1	-0.285495	6.06386	0.0663644	1
Zbtb25	-0.854263	2.81757	0.066579	1
Dlgap1	-0.54257	3.50883	0.066585	1
Acp2	0.41059	4.37913	0.0665868	1
Hspa12a	-0.978448	2.67298	0.066689	1
Cav1	0.909882	3.25242	0.0667643	1
Rgp1	0.502979	3.81675	0.0667896	1
Arl2	-0.391142	4.30972	0.0668669	1
Serf2	-0.471915	4.82833	0.066937	1
Celsr1	-0.661544	3.01945	0.0671096	1
Ybx1	0.309788	6.90505	0.0672598	1
Nbas	-0.418248	4.44617	0.0673229	1
Lsm10	0.489404	4.00602	0.067425	1
Whamm	0.548345	3.26812	0.067441	1
Wdr45	0.554768	3.51918	0.0676842	1
Fabp5	0.923333	2.35856	0.0676881	1
Abi1	0.305543	5.80927	0.067868	1
Rhov	0.734435	2.37582	0.0678929	1
Trim24	0.424289	4.55191	0.0679538	1
Luzp1	0.441624	4.41517	0.0679993	1
Pnisr	0.417785	4.03095	0.0682748	1
Col6a6	0.810722	2.26445	0.0685451	1
Ckb	-0.594765	5.27075	0.0686348	1
Cars2	-0.862245	2.3213	0.0690333	1
Ctnnd2	0.506548	3.96732	0.0691172	1
Ppib	0.300767	6.40042	0.0692977	1
Cyfip1	0.330628	5.41767	0.0694183	1
Slc6a17	-0.610121	2.98531	0.0696193	1
Strada	0.636387	2.98525	0.0698107	1
Tjap1	0.528091	3.55493	0.0698659	1
Hamp2	0.590165	3.57912	0.0699687	1
Thrap3	-0.434528	3.97835	0.0700118	1
Ccdc134	-0.923643	2.32771	0.070026	1
Psmd14	0.28158	5.59209	0.0700649	1
Nenf	-0.413392	5.54461	0.0701461	1
Htt	0.485673	3.50426	0.0701747	1
Slc25a33	0.646031	3.58273	0.0702741	1
Lap3	0.405897	5.20586	0.0703682	1
Nrp1	0.48669	4.65086	0.0704202	1
Pigp	-0.469986	3.97084	0.0704438	1
Ranbp9	0.396016	4.24503	0.0705437	1
Mier1	0.379718	5.2488	0.0706	1
Chst12	-0.566345	3.11348	0.0709605	1
Apbb1	-0.777474	3.47651	0.0711838	1
Phb	-0.586658	3.3587	0.071225	1
Exoc6b	0.471441	3.64614	0.0712578	1
Btd	-0.837214	2.82707	0.0712968	1
Sgsm1	-0.351869	5.13568	0.0714562	1
Fgfr1	0.468324	4.64481	0.0717722	1
Auh	-0.385636	5.10195	0.0719357	1
Bag2	0.558703	4.03308	0.0720197	1
Nsmf	-0.488788	4.00691	0.0720957	1
Cul3	0.291699	6.00222	0.0723487	1
Gucd1	0.471104	3.79521	0.0723587	1
Aldh6a1	-0.600929	3.85076	0.0723881	1
Ipo9	-0.39522	4.38382	0.0724188	1
Mitd1	0.424675	3.8934	0.0724311	1
Snap91	-0.826624	3.18135	0.0725571	1
Itga6	0.363854	6.36293	0.0725862	1
Il15ra	0.822964	2.18745	0.0726535	1
Gadd45gip1	-0.385173	4.63002	0.0726705	1
Smpd4	-0.773013	2.39915	0.0729345	1
Fos	0.893474	3.99041	0.0730855	1
Abhd13	-0.328981	4.76088	0.0730933	1
Slc25a46	-0.328687	5.52078	0.0731667	1
Tmem163	-0.386899	5.31797	0.0732856	1
Try5	0.443643	13.2522	0.0733254	1
Pak1ip1	-0.339759	6.06128	0.073366	1
Slc3a2	0.318642	8.45538	0.0733778	1
Ptplb	0.542606	3.45075	0.0734233	1
Asb7	-0.498973	3.77449	0.0734518	1
Mocs3	0.662356	3.29666	0.0736876	1
Pcgf2	0.474408	4.01116	0.0737913	1
Ankrd24	-0.699781	3.45357	0.0737945	1
Cpped1	-0.47623	4.07995	0.0738257	1
Sorbs1	0.559274	3.56602	0.0740235	1
Gtf2ird2	-0.811657	2.13563	0.0740801	1
Clic4	0.3387	7.54933	0.0740938	1
Tjp1	-0.40084	4.55405	0.0741501	1
Gtf3c5	-0.681778	2.87514	0.0741597	1
Triap1	0.323114	5.48244	0.0742393	1
Pcsk2os1	-0.516957	3.83934	0.0742575	1
Tspyl5	-0.836841	2.10544	0.0742786	1
Tsfm	-0.784149	2.85365	0.074303	1
Ctsz	0.371382	5.44432	0.0743092	1
Prpf18	0.345812	4.63587	0.074502	1
Ppie	0.607589	3.53635	0.0745799	1
Mns1	0.566075	3.29289	0.0746548	1
Recql	-0.827407	2.76708	0.0746831	1
Reps1	0.406647	4.43471	0.0747865	1
Ogfrl1	0.429856	3.88017	0.0750559	1
Spink10	-0.848129	2.1065	0.0752623	1
Cbr3	-0.842312	2.63544	0.0753423	1
Cbr4	0.541538	3.08865	0.0754535	1
Vps8	-0.515081	3.66593	0.0756064	1
Sowahb	0.57314	2.9779	0.0757734	1
Sri	0.26452	6.23082	0.0757756	1
Cnr1	0.868804	2.26998	0.0758772	1
Aarsd1	-0.388734	4.54919	0.0759591	1
Uap1	0.446363	4.57743	0.0759687	1
Fam46a	0.620991	4.83358	0.0759983	1
Atxn7	0.436468	3.89398	0.0760099	1
Creg1	-0.28883	8.49222	0.0760667	1
Praf2	0.90006	2.00537	0.076084	1
2310009A05Rik	-0.405111	4.58742	0.0763469	1
Hddc2	-0.869171	2.60315	0.0766008	1
Nr1d2	0.293578	5.58597	0.076604	1
Hagh	-0.291838	5.67739	0.0767048	1
Tspan17	-0.445201	3.76635	0.0767303	1
Srp9	-0.293223	5.79384	0.0768178	1
Xrcc6bp1	-0.814318	2.65636	0.0769179	1
Krt10	0.537489	3.21934	0.0769652	1
Map3k11	-0.488724	3.56994	0.0770964	1
Pak2	0.309792	6.13392	0.0771282	1
Arhgap27	0.547122	3.40576	0.0771802	1
Ugdh	0.462382	4.87407	0.0772141	1
Man2a1	0.36774	4.98962	0.077306	1
Stxbp5l	-0.716023	2.63005	0.0774503	1
Glod4	0.321757	5.59186	0.0774653	1
Lars2	0.339812	7.54477	0.0775858	1
Tmem168	0.61755	3.2608	0.0777458	1
Rsrc2	0.304956	5.91665	0.0783535	1
Car15	-0.40872	5.77451	0.0783894	1
Arhgap6	0.747087	2.42953	0.0784189	1
Rogdi	-0.444609	4.82234	0.0786917	1
Rab26os	0.520014	3.53169	0.0788814	1
Nrd1	-0.300912	5.92663	0.0790238	1
Cdc25a	0.319619	5.05799	0.0790282	1
Cx3cl1	0.863999	2.36475	0.0792487	1
Ado	0.369395	4.86321	0.079416	1
Ace2	0.733293	3.74426	0.0795242	1
Tmem243	0.72448	2.69922	0.0795865	1
Fam149a	-0.582754	3.58794	0.079636	1
Atp6ap1	-0.336411	7.87031	0.0796868	1
Snrnp25	-0.483633	3.58338	0.0800161	1
Tut1	0.625071	2.8882	0.0800223	1
Zbtb17	-0.644511	3.09916	0.0804584	1
Ppm1g	0.309035	6.19086	0.0806059	1
Toporsos	-0.398303	4.52342	0.0806844	1
Bloc1s1	-0.494532	3.61262	0.0808748	1
Fh1	-0.377781	6.04112	0.0811446	1
Prrc2b	-0.277419	6.48519	0.0812605	1
Stk38l	0.408666	4.27993	0.0812792	1
Gemin2	-1.00423	2.26929	0.0813912	1
Vegfb	-0.356226	5.031	0.0816701	1
Zfp106	0.274007	5.72461	0.0816875	1
Tulp4	0.666762	2.63216	0.0818177	1
Ift140	0.837313	2.25514	0.0820249	1
Brix1	0.382337	4.63116	0.0820442	1
Elovl6	-0.565138	3.46599	0.0821848	1
Tuft1	0.406672	4.84741	0.0822276	1
Tanc2	-0.43262	4.56615	0.082525	1
Rasa1	-0.301753	5.11209	0.0825889	1
1500011B03Rik	-0.352094	5.23593	0.0826075	1
Rragd	-0.277073	5.5988	0.0826297	1
Tbc1d7	-0.829136	2.52846	0.0827067	1
Timp3	0.428783	5.56045	0.0828757	1
March8	-0.236757	6.95162	0.0832225	1
1700019D03Rik	0.900107	2.40026	0.0833183	1
Hes6	-0.320935	5.15025	0.0833328	1
Ing5	0.529529	3.91698	0.0833472	1
B230217C12Rik	-0.867759	2.65089	0.0836168	1
Mrps12	-0.30652	6.46552	0.0839745	1
Arl15	-0.716538	2.82601	0.0841092	1
Clk2	-0.755286	2.62493	0.0841305	1
Emp1	0.532265	4.49518	0.0846777	1
Pbdc1	-0.311469	5.60079	0.0846919	1
Rab33b	-0.427193	4.30613	0.0849081	1
Eif2ak3	0.324073	6.4337	0.0851439	1
Tor1a	0.345104	4.59697	0.0854297	1
Tpm4	0.349461	7.52027	0.0854481	1
Myl12a	0.322517	7.84462	0.0856183	1
Nelfcd	-0.452217	4.29758	0.0856922	1
Myh9	0.346002	6.91598	0.0857928	1
Mta1	-0.26417	6.10539	0.0859239	1
Lrig2	0.459079	3.60194	0.0859906	1
Tspo	0.33486	5.6306	0.0860336	1
Pik3cb	0.574879	3.61996	0.0864033	1
Aldoart1	0.590772	2.72628	0.0867127	1
Rc3h1	0.376073	4.66651	0.0867761	1
Atp6v0e2	-0.381182	6.13989	0.0870893	1
Dtd1	-0.419032	4.46609	0.0870971	1
Ppp1r7	0.385231	4.3746	0.0872315	1
Nup35	0.591909	3.44759	0.0872514	1
Actr2	0.280465	6.24894	0.0872701	1
Nnat	-0.635492	3.36075	0.0873018	1
Ntpcr	-0.61162	3.01469	0.0873395	1
Prmt5	0.305623	5.08486	0.0874146	1
Galns	0.416334	4.67371	0.0874521	1
Kcnh2	-0.500114	4.51111	0.0878535	1
Wwc2	0.501982	3.95821	0.0879204	1
Enpp2	-0.373595	7.23749	0.0881292	1
Ppm1a	0.296252	6.5451	0.0882651	1
2610015P09Rik	-0.623407	3.03498	0.0883357	1
Trappc3	0.327077	5.57631	0.088533	1
Galnt12	-0.546556	3.69248	0.0886515	1
Slc6a6	0.303441	7.23906	0.0888349	1
Dcaf12	0.261196	5.82488	0.0890452	1
R3hcc1	-0.392632	4.44522	0.0892301	1
Lamtor2	-0.474269	3.85518	0.0892682	1
Iqsec2	-0.795488	2.74338	0.0893076	1
Swi5	-0.293709	7.90332	0.0893153	1
Tnip1	0.403581	5.90466	0.0893504	1
Osgep	-0.479559	3.59299	0.0894801	1
Crocc	-0.920469	2.07051	0.0896327	1
Etv1	0.66987	3.32219	0.0897043	1
Mrpl36	-0.32875	5.13031	0.0899314	1
Zfp408	-0.810621	1.9837	0.0900996	1
1810008I18Rik	-0.826968	2.7743	0.0903109	1
Tanc1	0.342267	4.23662	0.0903305	1
Cox6c	-0.240409	7.5117	0.0904402	1
Acp6	0.617201	2.92925	0.0904462	1
Smn1	0.341284	4.74603	0.0905157	1
Aga	-0.337868	6.41116	0.0906662	1
Lsm2	0.432922	3.68583	0.0908132	1
Mb21d2	0.631359	2.56308	0.0908545	1
Pten	0.277442	5.34759	0.0908557	1
Orc5	0.473789	4.02218	0.0908894	1
Cdr2	0.344674	4.88885	0.0910376	1
Rfc5	0.719953	2.73085	0.0912992	1
Snx6	-0.296076	5.66626	0.0913536	1
Klrg2	0.730546	2.54025	0.0918501	1
Morc2a	0.781164	2.30672	0.0918881	1
Nccrp1	0.670707	2.62372	0.0919353	1
Ceacam1	0.539824	7.4235	0.0920097	1
Immp2l	-0.744659	2.60496	0.0920552	1
Nefm	-0.665241	2.76902	0.0920854	1
Mtdh	0.285874	6.48473	0.0921791	1
Ncoa3	0.617655	3.55796	0.0922766	1
Eftud2	0.367403	4.24712	0.092582	1
Soga3	0.552435	3.7901	0.092697	1
Thrsp	-0.7942	3.07758	0.0929551	1
Pck2	0.321418	6.52398	0.0930623	1
Itfg1	-0.278194	6.00985	0.0934357	1
Hspa5	0.244774	11.2794	0.093494	1
Pcdh1	-0.535862	3.97822	0.0938078	1
Pacsin2	0.61735	3.69757	0.0939457	1
Slx1b	-0.747623	2.41547	0.0940531	1
Skap1	-0.340367	4.53205	0.0940692	1
Cdc42bpb	-0.371527	4.54339	0.0940722	1
Prune2	-0.392965	5.71262	0.0941355	1
Cnppd1	0.358445	6.74994	0.0941469	1
Fcho2	0.414085	4.16525	0.0941819	1
9330182L06Rik	-0.381033	4.5081	0.0943222	1
Mrpl51	0.417503	3.96395	0.0943295	1
Copb1	0.25952	6.68657	0.0944699	1
Vkorc1	-0.361334	6.28488	0.0946352	1
Tlk2	0.301231	4.81811	0.0947305	1
Asic1	0.681672	3.09214	0.0950061	1
Epb4.1l4b	-0.258547	6.1707	0.0950986	1
Stk16	-0.332231	4.94851	0.0951238	1
Gipc1	0.425418	4.43866	0.0951402	1
Mast2	-0.518697	3.72317	0.0954138	1
Arhgef7	0.465578	3.85327	0.0955942	1
Btg1	0.487399	4.14293	0.0956045	1
Rhog	0.402041	4.23038	0.0957174	1
Parva	-0.345076	5.09199	0.0958438	1
Tmem222	-0.383715	4.54584	0.0958447	1
Fabp3	-0.650726	3.02115	0.0959616	1
Cuedc1	0.615528	3.34562	0.0962288	1
Psma2	0.230179	7.07453	0.096232	1
C130074G19Rik	0.766166	2.63699	0.0962882	1
Tmed6	0.396807	6.61119	0.0963411	1
Plekhm3	0.660262	2.63369	0.0963564	1
Zfyve20	-0.394295	4.10307	0.0963755	1
Zfp764	-0.727975	2.27329	0.0965521	1
Ddc	-0.273396	8.03887	0.0966251	1
Git2	0.417015	3.61614	0.0967037	1
Kctd2	-0.359149	4.99632	0.0968082	1
Gopc	0.337975	4.63237	0.0968528	1
Sstr3	-0.410312	5.47685	0.0969721	1
BC004004	-0.244927	6.3576	0.097022	1
D10Wsu102e	-0.394976	4.11365	0.0970801	1
Slc30a7	0.438612	5.0342	0.0972799	1
Sh3bgrl2	0.750894	2.75167	0.0973656	1
AI846148	0.507125	3.12903	0.0973758	1
Pgap1	0.356913	4.65284	0.097386	1
Ss18	0.346747	5.10135	0.0975152	1
Prkd1	-0.608506	2.95429	0.0979896	1
Klf9	0.269255	6.56906	0.0980354	1
Elmo2	0.48972	3.26393	0.0980568	1
Rap1gds1	-0.36516	4.95338	0.098284	1
Ehmt2	-0.345092	5.31776	0.0986288	1
Itpk1	-0.538734	3.21714	0.0989681	1
Tnc	0.721051	3.52187	0.0992577	1
Ctdp1	0.504106	3.39974	0.0993821	1
Ambp	0.772935	3.65421	0.0994138	1
Mest	0.835536	2.81167	0.0995021	1
Epb4.1l3	-0.330905	5.30006	0.099512	1
Tpcn1	0.488927	3.62508	0.0995801	1
Prkar1b	-0.329064	5.93231	0.0998536	1
Tmc6	-0.618593	3.19352	0.0998752	1
Msh3	-0.619965	2.71491	0.100019	1
Cyp3a13	-0.539128	4.49223	0.100027	1
Cbx3	-0.40702	3.79631	0.100102	1
Cetn4	-0.887577	2.40339	0.100109	1
Crtc3	0.47672	3.70092	0.100307	1
Ramp1	0.624736	2.93877	0.100365	1
Ptgfrn	0.497786	3.82703	0.100661	1
Tcf7l1	0.612776	2.75078	0.100683	1
Scnn1g	0.747588	1.9562	0.100733	1
Mob1b	-0.555064	3.55495	0.100737	1
Fam175b	0.375597	5.05707	0.100889	1
Alcam	0.282116	6.2553	0.100984	1
Zfp706	0.241252	6.69542	0.101049	1
Rnf19a	0.530917	3.12721	0.101177	1
N6amt1	-0.409665	3.83449	0.101432	1
Casp3	0.362094	4.99226	0.101702	1
Iscu	0.510578	3.22286	0.101874	1
Tm9sf4	0.264896	5.42116	0.102021	1
Dph2	0.734251	2.16346	0.102129	1
BC051226	-0.523926	3.24018	0.102796	1
Dusp8	0.422441	4.5495	0.102806	1
Cacna1c	0.653487	2.39834	0.102848	1
Grasp	0.661763	2.97955	0.102946	1
0610009O20Rik	-0.356787	4.24665	0.102992	1
Rcor3	0.371184	4.03848	0.103026	1
Manea	-0.471793	3.6301	0.10313	1
Bfar	-0.332865	5.35299	0.103438	1
Gpatch1	0.453037	3.58749	0.103478	1
Rala	0.260062	6.83786	0.103487	1
Pxylp1	-0.458671	4.0345	0.10366	1
Calu	0.344467	5.61203	0.103992	1
Ptpn2	0.408617	4.612	0.104046	1
Tm4sf1	0.709502	3.92668	0.104301	1
Pdlim7	0.324486	4.95605	0.104324	1
Thap7	-0.635659	3.1351	0.104486	1
Keap1	0.26609	5.85316	0.10454	1
Cdc37	-0.258207	6.19992	0.104654	1
Chadl	-0.771741	2.33755	0.104733	1
Sphk1	0.591401	3.24911	0.104743	1
Ywhaz	0.262887	7.18139	0.104949	1
Rfk	-0.226597	6.98018	0.104961	1
Eltd1	0.576302	3.44759	0.105598	1
Irf2bp2	0.307269	5.6836	0.105671	1
Tars2	-0.547032	2.7824	0.105694	1
Nsfl1c	-0.305802	4.98877	0.106166	1
Cib2	-0.437733	3.92072	0.106166	1
Zkscan3	0.558226	3.12361	0.106284	1
Cstf1	0.477455	3.28826	0.106316	1
Wdr48	-0.47456	3.95226	0.106472	1
Katnb1	0.752424	2.40023	0.107246	1
Cmpk1	0.250002	5.69998	0.107272	1
Lbr	0.387674	4.56284	0.107314	1
Sdcbp2	0.533681	4.21295	0.107338	1
Zfp944	-0.768786	2.15346	0.107436	1
Entpd1	0.752798	2.71713	0.107541	1
Ier5	0.275856	5.42393	0.107592	1
Nmral1	0.659872	2.22058	0.107961	1
Hspa8	-0.338185	7.41753	0.108065	1
Arl5a	-0.523299	3.39597	0.108201	1
Eef1g	-0.287524	5.49747	0.108203	1
Sdc1	0.298103	5.93612	0.108432	1
Fam189b	0.765803	2.38146	0.108567	1
Smg1	0.543999	3.10084	0.108578	1
Hs2st1	0.381919	4.114	0.108851	1
Sp3os	-0.621935	2.83191	0.109022	1
Copz1	-0.238002	6.39002	0.109048	1
Cpsf1	0.35409	4.36739	0.109091	1
Disp2	-0.355628	6.56026	0.109267	1
Ttc17	-0.510653	3.14287	0.10927	1
Smc1a	0.269078	5.90659	0.109428	1
Cmtr2	0.529829	2.9977	0.109468	1
Szrd1	0.319004	5.11515	0.109485	1
Fam134b	0.379539	5.75822	0.109564	1
Pnp	0.441566	3.82154	0.109567	1
Pcnx	-0.42893	4.44425	0.109574	1
Sap30bp	-0.741159	2.54715	0.109617	1
Klf5	0.530996	3.9333	0.109641	1
Ankrd13b	-0.837866	2.20308	0.109882	1
Ociad2	-0.290974	7.15516	0.109939	1
Phgdh	-0.785728	3.0991	0.110158	1
Fdx1	0.324879	5.27637	0.110186	1
Zdhhc5	0.296463	4.97576	0.110348	1
Serpina10	-0.462075	6.75992	0.110504	1
Lgmn	0.475449	4.16722	0.110605	1
Cisd1	-0.275755	5.58452	0.110716	1
Cd200	-0.439561	4.39452	0.110795	1
Slc15a4	-0.328306	4.57139	0.110877	1
Acsl4	0.295746	5.77155	0.110991	1
4930402H24Rik	0.517651	3.75547	0.110999	1
Nhlrc2	0.359281	4.2408	0.111059	1
Rab28	0.270866	5.68351	0.111087	1
Trappc11	-0.317393	4.62255	0.111293	1
Unc80	0.323548	4.96292	0.11132	1
Cnot7	0.290692	5.32727	0.111632	1
Rps29	-0.920779	1.95592	0.111651	1
Mtg1	-0.419603	4.16526	0.111806	1
Hspb6	0.485158	3.54113	0.111945	1
Aco1	-0.349929	4.70355	0.112319	1
Ins2	-0.347574	16.4713	0.11233	1
Dvl1	0.411925	4.88368	0.112429	1
Cep170	0.369879	4.29173	0.112472	1
Yif1b	-0.326904	4.22709	0.11265	1
Elof1	-0.246723	6.44272	0.112665	1
Fam222a	-0.404665	3.60832	0.112793	1
Nipa2	0.358188	4.33959	0.112944	1
Nudt9	-0.40779	4.08857	0.112966	1
Apoa1bp	-0.268362	5.5336	0.113005	1
Eme2	-0.730664	2.18677	0.113072	1
Elp4	0.613237	3.27478	0.113124	1
Tgfbr2	0.603407	3.62743	0.113208	1
Smarca4	-0.265558	5.80914	0.113234	1
Mpp2	0.90244	2.24468	0.113289	1
Rbms2	-0.448139	3.76666	0.113478	1
Dync2li1	-0.403187	4.38592	0.113513	1
Ppp4c	0.372057	3.85075	0.113524	1
Preb	0.253561	5.43256	0.113658	1
Fstl1	0.836193	4.31311	0.113698	1
Chst2	0.368951	4.71858	0.113931	1
Hint1	-0.240264	8.22642	0.113955	1
Klf6	0.389758	7.64141	0.114053	1
Minos1	-0.229621	7.28322	0.114076	1
Spag7	-0.229212	6.7054	0.114273	1
Epb4.1	-0.280369	5.62921	0.114323	1
Slirp	-0.338257	5.35329	0.114434	1
Acot13	-0.326326	5.16771	0.114496	1
Nrip3	0.690671	2.46752	0.114499	1
Gm13889	1.18424	2.22167	0.114533	1
Col16a1	-0.938394	2.23232	0.114555	1
Upb1	-0.364706	6.18945	0.114583	1
Gnai1	0.336767	4.33226	0.114605	1
Wdpcp	-0.751338	2.2083	0.114649	1
Ercc6l2	-0.499725	3.27012	0.114659	1
Arhgap18	0.598537	3.13877	0.114976	1
Pex11g	-0.560083	3.30828	0.115263	1
Hopx	-0.441957	4.4792	0.115442	1
Ginm1	0.342665	4.56346	0.115482	1
Rpl38	-0.277982	6.33057	0.115736	1
Nrbp2	0.418049	3.92902	0.116088	1
Zbtb21	0.490578	3.09022	0.116119	1
Polm	-0.767672	2.23151	0.116263	1
Ston2	0.722335	2.2062	0.116265	1
Tmem41a	-0.437355	3.41105	0.116363	1
Anapc4	-0.268357	5.4169	0.116472	1
Rnmtl1	-0.786415	2.06789	0.116531	1
Flywch2	-0.713711	2.29109	0.116612	1
Polr2h	0.359246	4.14188	0.116733	1
Farp1	0.370027	4.22684	0.116917	1
1810043H04Rik	-0.243549	5.83706	0.117005	1
Dsc2	0.517336	3.45263	0.11705	1
Pelp1	0.366357	3.7238	0.117058	1
Mgll	0.498972	4.50533	0.117153	1
Sap30	0.498421	2.71219	0.117268	1
Furin	0.246798	6.5221	0.117543	1
Pyroxd1	-0.540274	3.2506	0.117592	1
Rraga	-0.206423	8.80703	0.117781	1
Exosc8	0.546182	3.32403	0.117839	1
Sgms2	0.264091	6.22982	0.117865	1
Sox18	1.06864	2.41878	0.118079	1
Baiap2	0.484546	3.93408	0.1182	1
Pls1	-0.510811	3.27395	0.118303	1
Vapb	-0.244708	7.37149	0.118334	1
Elf1	0.301681	4.68723	0.118339	1
Ppm1d	-0.555083	3.22217	0.118348	1
Fxr2	-0.283727	5.82108	0.118512	1
Ubn2	0.377219	4.82756	0.118757	1
Slc39a5	0.605429	4.63405	0.118815	1
Alg8	-0.372455	4.15252	0.118828	1
Zfp281	0.433255	3.77827	0.118855	1
Sptlc2	0.340771	5.06136	0.118908	1
Hsdl1	-0.344413	4.26567	0.11917	1
Cat	0.385444	4.89286	0.119209	1
Gtf2b	0.309768	4.75302	0.11935	1
Nat2	0.789184	2.3149	0.119368	1
Fam89b	-0.35563	4.55949	0.119375	1
Smc2	-0.646175	2.95988	0.119616	1
Snap47	-0.258197	5.41969	0.11977	1
Rbm28	0.298673	4.66993	0.120261	1
Anxa7	0.253868	6.29796	0.120378	1
Serpine1	0.522828	5.79149	0.12048	1
Pgls	-0.252504	6.10268	0.120654	1
Abcc8	-0.290091	7.21946	0.12092	1
Snip1	0.34948	4.11322	0.12129	1
Klf4	0.393383	4.51451	0.121318	1
Lss	-0.492163	3.39773	0.121627	1
Plgrkt	-0.460708	3.23546	0.12163	1
Asah2	0.424251	3.26823	0.121663	1
Lrig1	-0.589899	2.61587	0.121834	1
Paics	-0.253891	5.58304	0.12187	1
Srsf9	-0.28069	6.24659	0.12191	1
Srf	0.283317	5.84077	0.121995	1
Tbc1d24	-0.567235	2.71639	0.122003	1
Commd4	-0.323501	4.4118	0.122113	1
Dhrs4	-0.369027	4.55804	0.122125	1
1110037F02Rik	-0.296865	4.70635	0.122131	1
Scrn3	-0.516612	3.55235	0.122187	1
Rps4l	-0.295722	5.21161	0.122225	1
Ptov1	-0.321893	5.29409	0.122562	1
Prss23	-0.634518	4.33475	0.122617	1
Pah	0.995972	2.71451	0.122765	1
Sod1	-0.222498	8.57364	0.12284	1
E4f1	-0.632735	2.42883	0.122878	1
Efna2	0.768966	2.07163	0.122882	1
Tgfbi	0.665852	3.34589	0.123146	1
Cox17	-0.237188	7.3358	0.123159	1
Dhx57	-0.688142	2.51178	0.1232	1
Ralgps1	0.58538	3.15141	0.123397	1
Rbm43	-0.634783	3.33397	0.123428	1
Yipf2	-0.281193	6.23218	0.123443	1
Dync1li1	0.628282	3.02988	0.12355	1
Eri1	0.381373	4.49693	0.123595	1
Rspo4	-0.480085	3.68351	0.123603	1
3110062M04Rik	-0.462348	3.11525	0.123612	1
Ndufb3	-0.235002	6.53212	0.123675	1
Mrpl13	-0.297848	4.86954	0.123757	1
Parp14	0.545526	2.70608	0.123812	1
Maff	0.385783	4.18907	0.123854	1
Usp8	0.264528	5.67507	0.123871	1
Trp53inp2	-0.283278	7.24099	0.12389	1
Daam1	0.339636	5.19796	0.123895	1
Fam109a	-0.8213	2.36947	0.123945	1
Syn1	-0.376336	4.48868	0.123964	1
Klk1b5	0.809104	4.8056	0.124148	1
Chordc1	-0.341286	4.72908	0.124152	1
Cebpa	0.446097	3.4679	0.124192	1
Creb3l2	0.557519	2.68006	0.124241	1
Klhdc10	-0.249221	5.74961	0.12438	1
D11Wsu47e	0.819929	2.11354	0.124522	1
Mtus2	0.723117	2.70406	0.124539	1
Gpx2-ps1	-0.854877	2.64968	0.124689	1
Plekha1	-0.254274	5.25576	0.124718	1
Tma7	-0.390442	4.16697	0.124808	1
Fam183b	-0.344262	5.80732	0.124992	1
Sgsm2	-0.296911	4.67954	0.125002	1
Trip11	0.349932	4.0094	0.125046	1
Dctn1	0.539916	2.69278	0.125124	1
Tmem147	-0.252241	7.0605	0.125335	1
Kbtbd4	-0.5132	3.09182	0.125377	1
Dhx9	0.306641	5.42184	0.125482	1
Pomt2	0.456705	3.39495	0.125496	1
Atg16l1	0.381554	4.13463	0.125525	1
Traf7	-0.31326	4.7359	0.125851	1
Klhl8	0.466414	3.72733	0.125948	1
Th	0.47499	4.88967	0.12598	1
Fzd5	-0.955689	2.33309	0.126295	1
Plin2	-0.346391	6.01706	0.126316	1
Igsf9	0.362182	5.19962	0.126549	1
Gna11	0.242619	6.6383	0.126558	1
St3gal3	-0.572533	3.33895	0.126631	1
Usp6nl	0.653708	2.55956	0.126769	1
Gtf3a	-0.395478	4.06546	0.126916	1
Dync2h1	-0.524807	3.81696	0.12693	1
Znhit2	-0.376361	4.10904	0.127134	1
Med31	0.49127	3.50934	0.127142	1
Acap2	0.403931	3.92824	0.1273	1
Ralgapa2	0.364138	4.47851	0.127369	1
Pigt	-0.350939	5.01324	0.127431	1
Cd36	0.553667	4.05071	0.127681	1
Acbd5	-0.391835	4.24418	0.127929	1
Jmjd8	-0.318977	4.89419	0.128047	1
AW549877	0.385253	4.25082	0.128137	1
Rab10os	0.7092	2.50375	0.128381	1
Ing3	-0.529649	3.09621	0.128445	1
Mtmr10	0.597996	2.85653	0.12867	1
Gm1821	-0.343905	5.09506	0.128725	1
Trim2	-0.362819	4.0621	0.129009	1
Vstm2l	-0.324564	5.09538	0.129075	1
Ehd4	0.254962	5.27155	0.129117	1
Armcx4	0.53995	3.23	0.129138	1
Mcu	-0.396803	3.92723	0.129526	1
Axl	0.684591	3.01796	0.129561	1
Sco1	0.46313	3.17993	0.12978	1
Khdrbs3	-0.406343	5.08036	0.129965	1
Orai1	0.374325	4.6038	0.13009	1
Mon1a	-0.459139	3.41998	0.130101	1
St8sia3	-0.397447	3.92701	0.130205	1
Myo5c	0.505004	4.73578	0.130233	1
Inpp5b	-0.494724	3.60884	0.13024	1
Ick	0.671365	2.67753	0.130264	1
Kcnj12	-0.930764	2.60648	0.130428	1
Ints1	0.585455	2.36224	0.130585	1
9130401M01Rik	-0.284609	5.08849	0.130586	1
Cbx7	-0.414439	3.93854	0.130638	1
Cerk	-0.432116	4.8676	0.130658	1
Pnrc1	0.289079	5.48428	0.130687	1
Cpsf2	0.321496	4.72047	0.130691	1
Ccdc12	0.373066	3.90093	0.130811	1
Lmo4	0.385297	5.41037	0.130933	1
Jup	0.265458	6.30856	0.131005	1
Birc2	-0.407403	4.31268	0.131554	1
Slc17a9	0.483185	3.67191	0.131645	1
Pknox1	0.30381	4.14919	0.131742	1
Fam120a	-0.218752	7.62361	0.131781	1
Tbl3	0.449106	3.70727	0.131963	1
Rnf34	-0.326249	4.32913	0.132015	1
Paqr4	-0.908997	2.37936	0.132263	1
Cyp4f13	0.703875	2.4823	0.13228	1
Pfkm	-0.475607	3.62327	0.132301	1
Ncor2	0.349134	4.9594	0.132349	1
Plin3	0.360117	5.69735	0.132447	1
Txndc12	-0.326097	4.93518	0.132541	1
Etohd2	-0.822879	2.19584	0.132662	1
Acads	-0.353155	5.05506	0.132894	1
Crbn	0.417342	4.30151	0.132915	1
Mrpl30	-0.324563	4.79767	0.132919	1
Slc4a11	0.652906	2.66005	0.133028	1
Cwc27	-0.496077	3.64258	0.133276	1
Zyx	0.298266	6.28008	0.133287	1
0610007P14Rik	-0.243144	5.91783	0.133757	1
Ybey	-0.582534	2.62076	0.133819	1
Ociad1	-0.22028	7.21997	0.134037	1
Wiz	0.379982	4.30171	0.134065	1
Rgs7bp	-0.485563	3.31797	0.134126	1
Srsf5	-0.30577	4.7059	0.134405	1
Arid1a	0.395379	4.76311	0.134816	1
Kxd1	-0.379644	4.32813	0.135048	1
Mtmr1	-0.576306	2.99154	0.135055	1
Dph3	0.257396	5.82413	0.135341	1
Chchd6	-0.464208	4.03729	0.135415	1
Naa15	0.280653	5.09639	0.135767	1
Cdk7	0.429583	3.50957	0.135807	1
Zcchc2	0.407739	4.32079	0.135819	1
Coro7	-0.438396	3.35848	0.135943	1
Ttc3	-0.231442	6.35785	0.135966	1
Dxo	-0.618173	2.9982	0.135988	1
Fiz1	-0.433845	3.67694	0.135996	1
Gdap2	-0.405252	4.57423	0.136063	1
Fam135a	-0.247032	6.28696	0.136087	1
Parp1	0.296116	4.85075	0.136138	1
Setd7	-0.34533	4.38928	0.136224	1
Hnrnpdl	0.21977	7.48584	0.136354	1
Rufy1	0.427059	3.78574	0.136758	1
Sprr1a	0.742671	7.67209	0.137069	1
Ino80b	-0.518056	3.4779	0.137211	1
Dpf2	-0.308409	4.45726	0.137408	1
Hspbap1	0.684008	2.3277	0.137816	1
Mak16	0.29856	5.24375	0.137992	1
Erich1	-0.526735	2.90648	0.138015	1
Ube2m	0.30592	4.52371	0.138364	1
Zfp330	-0.27984	4.99348	0.138397	1
Hrsp12	0.538992	3.35576	0.138921	1
Sirt5	-0.642538	2.56855	0.138991	1
Mtmr14	-0.472158	3.70459	0.139225	1
Itm2c	-0.299676	8.58619	0.13946	1
Avpi1	-0.386698	4.13302	0.139487	1
Rab4a	-0.394276	3.7057	0.139809	1
Tmem230	0.34714	4.21229	0.139905	1
Cdo1	0.70567	3.06177	0.140037	1
Ptpn23	0.433745	3.80428	0.140065	1
Zbtb9	0.628628	2.46554	0.140452	1
Nicn1	-0.414552	3.51924	0.140471	1
Tbc1d16	-0.336169	4.59183	0.140499	1
Grn	-0.221818	7.25806	0.140569	1
Rhd	-0.585728	2.76234	0.140647	1
Mrpl33	-0.248093	6.29907	0.140678	1
1110057K04Rik	-0.404157	3.98381	0.140961	1
Zmym1	-0.749565	2.32388	0.141035	1
Tmx3	-0.28572	5.05325	0.141073	1
Wdr8	-0.57868	2.82766	0.141215	1
Dynlrb1	0.264828	6.06218	0.141257	1
Nme3	-0.347809	4.964	0.141258	1
Tmem206	-0.298048	5.04821	0.141359	1
Rnpc3	0.417355	3.81278	0.141488	1
Lrp8	0.630286	3.09846	0.141525	1
Lcn2	1.09792	4.99774	0.141556	1
Mrpl53	-0.265161	6.54743	0.141827	1
Igdcc4	0.521191	3.12088	0.141853	1
Atp5d	-0.235916	6.80386	0.142127	1
C1qc	0.637941	3.01145	0.142227	1
Entpd7	0.307839	5.06076	0.142361	1
Gatc	-0.392328	3.70685	0.142433	1
Scamp2	0.231558	6.06154	0.142498	1
Rbfa	0.403104	3.43743	0.142714	1
Limk2	-0.294084	4.84669	0.142715	1
Ergic1	-0.238962	7.33719	0.142975	1
Ptpn21	0.416541	3.95005	0.143046	1
Sdad1	0.3283	4.61386	0.143157	1
St3gal1	0.378784	3.73007	0.143189	1
Tmed3	-0.262961	7.58516	0.143313	1
Nup188	0.548754	3.31288	0.143357	1
Hdac5	0.378346	4.25592	0.143384	1
Dnajc13	-0.476567	3.73471	0.143448	1
Fth1	0.259614	8.9609	0.143554	1
Cst6	-0.848854	2.29031	0.143714	1
Nab2	0.901872	2.33295	0.143891	1
4732491K20Rik	-0.659499	2.4487	0.143956	1
Slc39a8	0.579795	2.99193	0.144031	1
Bzw1	0.299233	5.23022	0.144042	1
Tomm40l	0.409244	3.71671	0.144159	1
Fgfrl1	0.472801	3.83229	0.144169	1
Rgmb	0.354825	3.53365	0.144207	1
Galk1	0.775232	2.22548	0.144286	1
Rsph9	-0.617605	2.89069	0.144354	1
Pcsk2	0.320478	10.7688	0.144379	1
Vps11	-0.349901	4.35374	0.144639	1
Vps13c	0.538632	3.30765	0.144665	1
Rspry1	0.459654	3.86	0.144815	1
Igfals	-0.433296	4.05205	0.144837	1
Peli1	0.360399	4.7721	0.144937	1
Fkbp2	-0.225443	6.4689	0.145006	1
Dpysl2	-0.287406	5.13222	0.145201	1
Hspg2	0.705994	2.6506	0.145345	1
Rce1	-0.326214	4.34991	0.145405	1
Arnt	0.479471	3.96627	0.145415	1
Ppp1r16a	-0.453471	3.54059	0.145438	1
Foxred1	-0.647416	3.12391	0.145445	1
Ptgr2	0.439648	3.63092	0.145562	1
Thap4	0.377914	4.12734	0.145668	1
Maz	-0.382655	4.1614	0.145705	1
Zfp64	0.455913	3.63209	0.145705	1
Hip1r	-0.243439	5.47636	0.145819	1
Insig1	0.502808	3.74892	0.145868	1
Zpr1	0.269916	5.09978	0.146001	1
Gca	0.464205	3.03478	0.146074	1
Acvr1	0.487318	3.38956	0.146115	1
Rnf10	-0.288063	5.24068	0.146223	1
Tomm7	-0.202813	7.91058	0.146292	1
Slc16a1	0.780128	2.44279	0.146301	1
Cldn2	1.11612	2.67389	0.146401	1
Fam69b	-0.537949	2.98902	0.146756	1
Adora3	0.433431	3.86259	0.146868	1
Naaa	-0.47944	3.04289	0.14699	1
Polr3e	-0.484627	3.74453	0.147006	1
Hmgcs2	-0.949729	3.24013	0.147304	1
Kbtbd2	-0.316263	4.56153	0.148132	1
Trappc13	0.318025	4.54851	0.148189	1
Fam195a	0.649265	2.64737	0.148505	1
Hap1	-0.303355	6.35235	0.148631	1
Hmox2	0.27316	5.35671	0.148731	1
Psmd12	-0.231419	5.5731	0.148753	1
Prpf19	-0.245333	5.67948	0.148866	1
Stard10	-0.208145	6.58606	0.148876	1
Cdk18	0.40877	4.34688	0.148916	1
Myt1l	-0.4187	3.56348	0.149011	1
Tox3	0.310332	4.96841	0.14908	1
Shkbp1	-0.455154	3.55195	0.149106	1
Rnf40	-0.316379	4.08505	0.149318	1
Zfp810	-0.574956	2.69314	0.149411	1
Cdr2l	0.554162	2.85848	0.149781	1
Syt9	-0.434354	3.2111	0.149911	1
Cog6	-0.283597	4.54673	0.150046	1
As3mt	-0.42572	3.79085	0.150197	1
Plekha6	-0.354576	4.80924	0.150218	1
Smarcd1	0.5355	3.3972	0.150565	1
Chrm3	-0.56086	3.07864	0.150651	1
Pcnt	-0.428109	3.74682	0.150667	1
Cdk16	-0.30395	5.55957	0.150757	1
Pex11a	0.414489	3.72515	0.151001	1
Phlda1	0.410389	5.24891	0.151451	1
Abi2	0.342767	4.1716	0.15149	1
Etl4	-0.430501	3.50742	0.151536	1
Zfp746	-0.479088	2.94595	0.151901	1
Gal	0.427916	5.2009	0.151999	1
Polr2d	0.501863	3.14326	0.152067	1
Znf512b	-0.41643	3.61933	0.152376	1
Atp6v0d1	-0.213503	7.02041	0.152434	1
E130309D02Rik	-0.362061	4.20505	0.152485	1
Plxnd1	0.474428	4.22145	0.15252	1
B4galt1	0.335463	4.65371	0.15287	1
Ahsa2	-0.473567	3.67866	0.152916	1
D330023K18Rik	-0.62807	2.33261	0.152931	1
4833439L19Rik	-0.341858	5.53641	0.15297	1
Banf1	0.210857	6.754	0.153137	1
Fabp4	0.582094	6.45729	0.153192	1
Pyy	0.359141	11.7931	0.153307	1
Sfswap	0.448512	3.86711	0.153784	1
Ogfod1	-0.466921	3.57004	0.15382	1
Ttc4	-0.322094	4.59172	0.153944	1
Oat	0.593869	3.12575	0.154137	1
Cdk5	-0.339294	4.30633	0.154289	1
Gprasp1	-0.233565	5.78913	0.154554	1
Ric8b	0.328561	4.00771	0.154576	1
Ndufb2	-0.265159	6.57349	0.154607	1
Arhgap5	0.279779	5.19006	0.154778	1
Csnk1a1	0.213145	6.78991	0.154841	1
Lrrc10b	-0.363073	4.78398	0.155047	1
Creld1	-0.680477	2.77037	0.155056	1
Cd44	0.388457	5.86841	0.155308	1
Tmtc4	-0.466188	3.19985	0.155499	1
Ube3a	0.226519	5.75135	0.155792	1
Wbp2	-0.218517	6.49189	0.155824	1
Rpl19	-0.561685	3.2739	0.156133	1
Proser1	0.572024	2.48213	0.156315	1
Rrp1b	0.370271	3.79597	0.1567	1
Sipa1	-0.884556	2.25663	0.15671	1
Sgk3	-0.708043	2.90116	0.15677	1
Chd3os	-0.394411	3.42971	0.156894	1
Rai1	0.432474	3.32771	0.157337	1
Fam98a	0.410525	3.63782	0.15748	1
Src	0.415578	5.623	0.157565	1
Pwwp2b	0.741928	2.99075	0.157591	1
Pappa2	0.416304	4.08032	0.15765	1
Man1a2	0.309294	5.22837	0.157675	1
Usp9x	-0.319681	4.8036	0.158135	1
Amy1	0.539241	5.11682	0.158141	1
Ccs	-0.387025	4.01394	0.158162	1
Bclaf1	-0.249133	5.67458	0.158316	1
Tgfbr1	0.32226	4.19427	0.158372	1
Sbds	0.258163	5.53581	0.158373	1
Rcor1	0.510551	3.32989	0.158405	1
Tex30	0.377663	4.33863	0.158472	1
Med4	0.495808	3.60132	0.158659	1
T2	-0.520841	3.1006	0.158948	1
Pla2g6	-0.439189	3.32503	0.15923	1
P4htm	-0.449458	3.23414	0.159377	1
Zfp61	-0.626715	2.09315	0.159394	1
Scnn1b	-0.287478	5.45589	0.159598	1
Uap1l1	-0.263663	5.74546	0.159693	1
Ptma	0.215785	7.07006	0.159778	1
Rora	0.226801	5.90788	0.159892	1
Suv420h1	0.288938	4.25263	0.159968	1
Fggy	-0.47957	2.92395	0.160046	1
Ik	-0.204516	6.51674	0.160063	1
Cd68	0.349178	4.16158	0.160206	1
Fam3a	-0.373487	4.19834	0.16024	1
Arl14ep	-0.32269	4.33967	0.160401	1
Nudt14	-0.392442	3.79689	0.160445	1
Wdr4	0.458075	3.7525	0.160458	1
Hmga2-ps1	0.751034	2.40662	0.160472	1
Fastkd5	-0.490325	2.7784	0.160558	1
Adcy9	0.255075	4.92907	0.16062	1
Fam208a	0.47527	3.35966	0.160638	1
Fancl	-0.523225	2.9808	0.160638	1
Nras	0.24275	6.16369	0.160874	1
Mre11a	0.537419	2.83898	0.161032	1
Atp9a	-0.234463	6.58422	0.161477	1
Ints2	0.531252	3.0612	0.161562	1
Msh2	-0.36713	3.9282	0.1616	1
Ap5z1	0.757946	1.95346	0.162328	1
Sympk	-0.384359	3.79341	0.162346	1
Fgf9	0.438845	3.11537	0.162372	1
Hlcs	0.690761	2.47882	0.162422	1
H2-Aa	0.592176	4.42505	0.162448	1
Limd2	0.221235	6.12557	0.162567	1
Bccip	-0.275036	5.11035	0.162571	1
Tmod3	0.396878	4.72518	0.16273	1
Fbxo28	0.313898	4.43696	0.162804	1
Pdpk1	0.225514	5.48966	0.162814	1
Gtf2e1	0.44973	3.28602	0.162896	1
Golt1b	0.228557	5.62954	0.162909	1
Gcg	0.538348	13.0544	0.163029	1
Upp1	0.457558	3.91983	0.163036	1
Cgnl1	0.402604	4.87931	0.163299	1
Lhfpl2	0.325356	4.35921	0.163554	1
Helz	0.375124	3.73263	0.163725	1
Nufip2	0.232426	5.98926	0.163791	1
Slc38a1	-0.466826	3.92337	0.164014	1
Rpl41	0.306236	5.18996	0.16402	1
Tm9sf1	0.438758	4.06751	0.164065	1
Hsph1	-0.263915	5.22345	0.164197	1
Arnt2	0.696631	2.673	0.164358	1
St8sia1	-0.541239	3.25786	0.164404	1
Ralgapb	0.298406	4.77304	0.164576	1
Wdr61	0.266552	5.9505	0.164912	1
Zfp553	-0.508112	2.80807	0.164915	1
Rps19bp1	-0.408389	4.45276	0.16494	1
Trappc6b	0.316758	4.38207	0.165141	1
Msl2	0.402733	3.77201	0.165242	1
Fosl2	0.339664	4.69549	0.165391	1
Akap12	-0.680518	2.42254	0.165515	1
C330006A16Rik	0.231752	5.72149	0.165701	1
Tomm22	-0.243762	5.06126	0.165873	1
Fam3c	0.251983	5.39954	0.166026	1
Alas1	0.461956	3.30229	0.166096	1
Ptpmt1	0.323259	4.77962	0.166114	1
Brd4	0.239545	5.53083	0.166217	1
Xpot	-0.235867	5.93626	0.166219	1
Cebpz	-0.257865	5.26749	0.166253	1
Hiatl1	0.271281	4.69426	0.166393	1
Akap17b	-0.589539	2.81144	0.166724	1
Rwdd1	0.511443	3.00893	0.166803	1
Sdf4	-0.204587	7.32224	0.167305	1
Asb13	-0.411794	3.49169	0.167329	1
Rn45s	0.278975	17.2699	0.167359	1
Polr1a	0.494185	3.07205	0.167449	1
Pecam1	0.578007	3.45716	0.167516	1
Pcgf6	-0.44818	3.47005	0.167691	1
Lcorl	-0.317975	4.58613	0.167746	1
Irf1	-0.415171	4.78681	0.167869	1
Cab39l	-0.397932	4.47388	0.167914	1
Ap3s2	-0.268576	4.80668	0.16797	1
2310015A10Rik	-0.520512	2.58286	0.16869	1
Sntb2	0.586898	2.80105	0.168809	1
Man1b1	-0.316623	4.49048	0.168813	1
1600002K03Rik	-0.451418	3.16202	0.168972	1
Ist1	0.218123	6.13396	0.168998	1
Spg21	0.2402	6.21197	0.169444	1
Smpd1	-0.275139	5.3889	0.169777	1
Ube4b	0.234902	5.73757	0.170322	1
Ift81	-0.398647	3.96323	0.170749	1
Tcea3	-0.686513	2.44161	0.171004	1
Krit1	0.500774	3.17953	0.171018	1
Kank2	0.463182	3.17818	0.171043	1
Crlf2	-0.327987	4.41778	0.171063	1
Vps9d1	-0.521798	3.27613	0.171137	1
Fbxl20	0.293953	4.79789	0.171307	1
2310022B05Rik	-0.257168	6.1777	0.171315	1
Fjx1	0.665847	2.45452	0.171435	1
Hmgcl	-0.268951	4.78568	0.171567	1
Lace1	0.647788	2.17046	0.171685	1
Gm9776	-0.580652	2.49865	0.17174	1
Ndufb7	-0.24221	5.5828	0.171797	1
Rps6ka3	-0.355384	4.58575	0.171901	1
Ddx58	0.445829	3.73473	0.171978	1
Iba57	-0.352952	3.5404	0.172012	1
Eapp	0.462218	4.39885	0.172375	1
Unc5b	0.345711	4.87342	0.172423	1
Pja1	-0.257843	5.34208	0.172439	1
Selm	-0.28668	5.40959	0.172626	1
Csgalnact2	0.419455	3.65729	0.172654	1
Crtc2	0.522628	3.5302	0.172701	1
Gsta3	0.386644	4.61834	0.172984	1
Tmem59l	-0.421927	4.74203	0.172992	1
Procr	0.454371	5.61895	0.173142	1
Reep3	0.289932	5.33686	0.173289	1
Pef1	0.269551	4.71698	0.173299	1
Dap3	-0.29777	4.76892	0.173337	1
Mapk3	-0.222551	7.30461	0.173578	1
1300002E11Rik	-0.334317	3.6014	0.173584	1
Fam160b2	-0.296053	4.49569	0.173664	1
Cyp51	-0.233979	5.96174	0.173787	1
Erc1	0.392464	3.79812	0.173838	1
Sec11c	-0.221471	7.82897	0.173936	1
Cpa1	0.366378	13.433	0.173942	1
Sumo3	-0.187958	8.46649	0.174031	1
Umps	0.322674	4.56533	0.174262	1
Edc3	0.461961	3.68452	0.174456	1
Yod1	0.539179	2.79888	0.174483	1
Aldh1l1	-0.632924	2.32541	0.174559	1
Cep63	-0.449517	3.13354	0.174926	1
Myl6	-0.355616	3.94656	0.175001	1
Dph6	0.238345	4.86409	0.175196	1
Lig4	-0.532185	3.25806	0.175228	1
Crls1	0.254263	5.84428	0.17526	1
Fnbp1l	0.292305	4.48378	0.175292	1
Ehd1	-0.342747	5.02152	0.175368	1
Pacsin3	-0.386091	4.66282	0.175597	1
March9	-0.570884	2.69461	0.175626	1
Slain2	-0.213627	5.44693	0.175662	1
Snx19	0.349346	3.83913	0.175826	1
Egr1	0.589759	6.32003	0.176171	1
Sil1	-0.247616	5.62655	0.176258	1
Nfxl1	-0.401234	3.57508	0.176406	1
Brpf1	-0.438125	3.60641	0.176496	1
Snca	0.650194	2.23889	0.17658	1
Edrf1	-0.515304	3.31313	0.176583	1
Sirt1	0.367012	3.84295	0.176608	1
Wrnip1	0.290335	4.65368	0.176888	1
4931406C07Rik	0.443263	4.2461	0.176918	1
Tmem141	0.416296	3.65271	0.177194	1
Tmem42	-0.454461	3.69907	0.177313	1
Gpbp1l1	0.329531	3.96367	0.177373	1
Ap1m1	-0.294212	4.87739	0.177753	1
Tubgcp2	0.388067	3.3144	0.177867	1
Rabif	0.39871	3.60693	0.177968	1
Ccdc90b	-0.32169	4.39755	0.177998	1
Med16	-0.470284	3.439	0.17806	1
Cetn2	-0.228694	5.74982	0.178077	1
Slc25a53	-0.673288	2.34072	0.178515	1
Lmnb1	0.354146	4.63413	0.178768	1
Cbx5	0.212095	5.71734	0.178923	1
Tmem160	-0.271302	5.62292	0.179169	1
Dsg2	0.253003	6.63304	0.179242	1
Spsb2	0.434839	3.1896	0.179267	1
Fastkd1	-0.631183	2.0721	0.17934	1
Zfp407	-0.797184	2.74968	0.179502	1
Scarb1	0.399578	3.60932	0.179544	1
Ndufa2	-0.208159	7.30592	0.179648	1
Tecr	-0.262466	5.94334	0.179843	1
Fam184a	-0.664423	2.29462	0.18003	1
Cdc16	0.336737	4.38069	0.180053	1
St8sia5	0.450817	3.47802	0.180077	1
Rpa3	-0.707887	2.65747	0.180113	1
Cdkl1	-0.715396	2.68361	0.18016	1
Enpp4	0.261314	4.53925	0.180172	1
Pi4k2a	-0.257152	5.04939	0.180185	1
Txndc11	0.303399	4.0356	0.180375	1
Sppl3	-0.23747	5.05402	0.180685	1
Lrrc57	0.473012	2.91281	0.180847	1
Cacnb1	-0.599343	2.3894	0.180866	1
Tmem5	-0.379106	4.36569	0.180887	1
Tmem132b	-0.481548	3.43312	0.181107	1
Ptprs	-0.67675	2.08193	0.181358	1
Leprotl1	-0.200256	7.11809	0.18143	1
Bbs2	-0.466661	3.36898	0.181479	1
Hip1	-0.692107	2.25651	0.181481	1
Reg3g	0.473309	7.10542	0.18155	1
Syndig1l	0.287101	5.66091	0.181577	1
Cyfip2	-0.246641	6.89579	0.181724	1
Prkab2	0.558092	2.83973	0.181751	1
Cbx4	-0.318728	4.22491	0.181805	1
Cp	0.841545	3.92873	0.18182	1
Ifitm3	0.43514	5.55896	0.181864	1
Apool	0.577646	2.29593	0.182041	1
Fam229b	-0.638522	2.2695	0.182107	1
Tmem220	0.435521	3.47666	0.182214	1
Cc2d1b	-0.235554	5.28098	0.182303	1
Gabpb2	-0.280809	4.14177	0.182341	1
Rfwd2	0.416608	3.93149	0.182463	1
Nf2	-0.221751	5.86095	0.182505	1
Lyrm7	0.636597	2.41223	0.182593	1
Tes	0.265184	7.48997	0.182628	1
Nolc1	0.256666	4.90945	0.182769	1
Neurl1a	-0.380217	3.69871	0.182798	1
Pvrl2	0.260845	5.88913	0.182939	1
Khsrp	0.230829	5.02317	0.183198	1
Endog	-0.456161	3.69984	0.183448	1
Car5b	0.618384	1.97278	0.183485	1
Gpatch3	0.636261	2.0338	0.183509	1
Il11ra1	-0.272134	4.8945	0.183533	1
Gnpnat1	0.257814	5.48008	0.183582	1
Ccdc28b	-0.624977	2.54328	0.183723	1
Senp8	0.502571	2.83121	0.183737	1
Lipo1	-0.704099	2.35725	0.183771	1
Fbxw5	-0.364452	4.08979	0.183803	1
Pebp1	-0.230838	6.37453	0.183881	1
Edem1	0.19056	6.72648	0.18422	1
Drap1	-0.215184	6.54873	0.184263	1
Gtf2ird1	-0.442023	3.07124	0.184413	1
Ubl3	-0.219473	7.47505	0.184536	1
Arhgap29	0.513287	3.4312	0.184606	1
Gpr180	-0.366386	3.75404	0.184896	1
Dock1	0.440644	3.51339	0.184923	1
Hbs1l	-0.257373	5.65151	0.185163	1
Eng	-0.555657	3.43021	0.185277	1
Rnf219	0.522071	2.63787	0.185535	1
Zfp280d	0.409434	3.46524	0.185667	1
Ndufa11	-0.227905	5.8201	0.185731	1
Siah1a	0.304232	4.33966	0.185784	1
Tm2d2	-0.32673	4.93268	0.185922	1
Map2k5	-0.520568	2.51509	0.185941	1
Gstt2	0.362599	3.24955	0.186037	1
Tfpt	-0.67895	2.43047	0.186184	1
Rbm15b	0.389219	3.54594	0.186294	1
Sephs2	-0.235225	5.5521	0.186294	1
Uchl3	-0.342484	4.36879	0.186339	1
Trim47	0.411779	3.91038	0.186409	1
Cse1l	-0.22988	5.78065	0.186702	1
Ccdc104	-0.313389	5.09111	0.186721	1
Gcc2	-0.247311	4.94867	0.186797	1
Adipoq	0.619791	4.53741	0.186875	1
Ubr3	-0.229786	5.97555	0.187032	1
Ncbp1	0.234634	5.0967	0.18733	1
Angel1	-0.606107	3.2096	0.187502	1
Stat5b	-0.360678	4.05545	0.188027	1
0610031J06Rik	0.233528	5.51348	0.188064	1
Strbp	-0.216757	5.93423	0.18807	1
Rpap1	-0.481892	3.26578	0.188078	1
Selo	-0.470082	3.65575	0.188135	1
Rbbp7	0.197294	6.56348	0.188207	1
Aamp	-0.17856	7.5283	0.188442	1
Smoc1	0.403827	4.56848	0.188491	1
Ppy	0.440801	10.5768	0.18866	1
Slc1a5	0.333061	4.61307	0.188697	1
Junb	0.327047	6.6142	0.188743	1
Ssr2	-0.230522	7.34542	0.188751	1
Cnrip1	0.512149	2.76947	0.188753	1
Rab39b	-0.315812	4.53451	0.188868	1
Inpp5k	0.325341	4.06223	0.189034	1
Ssfa2	-0.300701	4.31795	0.189069	1
Tmcc1	-0.429369	3.09618	0.189119	1
Ppp2r5b	-0.362785	4.18496	0.189256	1
Slc25a29	-0.517606	2.915	0.1893	1
Pole3	0.373827	3.8434	0.189464	1
Flywch1	0.330734	4.07609	0.189476	1
Pus10	-0.452023	2.93576	0.189514	1
Zrsr2	0.254128	5.57302	0.189555	1
Gm7120	0.541638	2.89667	0.189987	1
Glrx5	-0.195322	7.21844	0.190006	1
Eif2b1	0.355728	3.35088	0.190086	1
Numa1	-0.244412	5.2382	0.19013	1
Gm608	0.522807	2.88124	0.190191	1
Hlf	0.424511	3.25258	0.190381	1
S100a4	-0.653152	2.97441	0.190549	1
Tctn2	-0.534369	2.71657	0.190803	1
Zfpl1	0.302624	4.25746	0.190838	1
Ndufs8	-0.257954	4.62399	0.191248	1
Anks4b	-0.556886	3.27896	0.191259	1
Ubac1	0.355034	4.16551	0.191481	1
Smek1	-0.339952	4.54782	0.191495	1
C3	0.909926	3.44756	0.191553	1
Syde1	0.705113	2.13349	0.191587	1
Cd274	0.564435	2.98121	0.191643	1
Afg3l2	-0.27806	5.24437	0.191665	1
Iws1	0.339615	4.17192	0.191731	1
Tm2d3	-0.224142	6.64953	0.191857	1
Fhod1	-0.597025	2.72058	0.191926	1
Xrcc5	-0.300137	4.46184	0.191954	1
Zfand2b	0.411827	3.37932	0.192052	1
2810408M09Rik	0.502532	3.42276	0.192102	1
Tcp1	0.224289	6.00331	0.192124	1
Phc3	0.456201	4.07096	0.19234	1
Ube2q2	-0.471634	3.21734	0.192415	1
Katnbl1	-0.2916	4.13142	0.19244	1
Cc2d1a	0.609249	2.50541	0.192467	1
Wdr83	-0.477808	3.04609	0.192501	1
Itsn2	0.462753	4.34557	0.192638	1
Kctd5	-0.330418	3.91905	0.192815	1
Pelo	-0.265855	5.44114	0.192852	1
Mrpl49	-0.45603	3.65866	0.192896	1
Adra2a	-0.349448	4.64156	0.192901	1
Abr	-0.394485	4.46051	0.192954	1
2610002J02Rik	0.298729	4.6578	0.193024	1
Macrod1	-0.405518	3.06533	0.193055	1
Mtf1	-0.297117	4.37905	0.193135	1
Ehf	0.589682	3.24007	0.193184	1
Enoph1	0.482473	3.06167	0.193222	1
Tshz3	-0.541444	3.32655	0.193265	1
Naa38	-0.224644	5.92124	0.193358	1
Ahsa1	-0.469826	3.38936	0.193662	1
Zdhhc14	0.597975	2.5477	0.193716	1
Calm1	0.203626	9.49845	0.193733	1
Mapt	-0.454178	4.49734	0.193751	1
Ncaph2	-0.285336	4.18671	0.193872	1
Baz2a	0.290381	4.60876	0.194004	1
Pgrmc1	-0.233958	5.93002	0.194107	1
Gad1	-0.363381	4.80932	0.194205	1
Rdx	-0.198715	6.43677	0.194241	1
Tnrc6c	-0.373652	3.84839	0.1944	1
Snrnp200	-0.22902	5.80071	0.194501	1
Zfp609	-0.37979	3.33733	0.194515	1
Gstm4	0.393981	3.6587	0.194744	1
Polr3f	0.509536	3.13231	0.194787	1
Hars	-0.313333	4.11401	0.194954	1
Abca5	-0.33038	4.4174	0.19501	1
Capn7	-0.237478	5.65498	0.19519	1
Smim13	0.296155	3.96759	0.195353	1
Mgat2	0.224992	5.57687	0.195423	1
Rsu1	0.243966	4.80561	0.195604	1
Dennd1b	-0.375512	3.39591	0.195613	1
Tnik	0.520826	2.65697	0.195706	1
Ahi1	-0.312613	4.52204	0.196039	1
Zfp46	-0.447493	3.13784	0.196086	1
Fam210b	-0.210435	6.24178	0.196154	1
Mtpap	0.350425	3.85858	0.196361	1
Htra2	-0.387481	4.05935	0.196404	1
Ldoc1l	-0.453421	3.34893	0.196895	1
Cyb5r1	-0.237395	6.79911	0.196897	1
Asb1	-0.426516	4.04254	0.196916	1
Gnl1	-0.228202	5.1702	0.196944	1
Coq7	-0.34556	4.51687	0.19702	1
Kdm2b	0.406574	3.21151	0.19717	1
Kctd10	0.311129	4.45851	0.197206	1
Zfml	-0.30132	4.33551	0.197276	1
Zc3hav1	-0.332387	4.23314	0.197286	1
Mrpl40	-0.353561	4.5744	0.197432	1
Mga	0.232176	4.86573	0.197434	1
Cttn	-0.562845	3.08904	0.197442	1
Mtrf1l	0.522498	2.50295	0.19749	1
Khdrbs1	0.410345	3.79001	0.19756	1
Plekhb2	-0.235368	6.23832	0.19758	1
Vps51	-0.245098	5.14475	0.19767	1
Stk40	0.206946	5.49517	0.197712	1
Arf5	0.509881	2.578	0.198137	1
Gna13	0.243763	6.01133	0.19906	1
Serpini2	0.498903	4.488	0.199066	1
Pcmt1	-0.274218	4.63124	0.19907	1
Rab22a	-0.218932	5.28328	0.199193	1
Gmfb	0.248188	5.52009	0.199697	1
Eml5	-0.580214	2.527	0.199845	1
Eif3e	0.2584	5.23857	0.199935	1
Trim3	-0.601232	2.63027	0.200134	1
Mpdu1	-0.288849	5.53626	0.200391	1
Atxn7l3	0.354188	3.88493	0.200399	1
Amy2b	0.404308	8.23121	0.200491	1
Nsf	-0.202826	5.79648	0.200527	1
Cers5	-0.258834	4.58463	0.200701	1
Net1	0.506214	3.13849	0.200752	1
Ldlrad3	0.463271	3.37409	0.200849	1
Prdm4	0.407798	3.49118	0.2009	1
Aes	-0.218797	7.57378	0.200904	1
Riok2	0.470884	2.98539	0.200953	1
Usp51	-0.758801	2.61598	0.201015	1
Gabarapl1	-0.192548	7.01511	0.201075	1
Sept7	0.206379	6.38136	0.20112	1
Prr15l	-0.283289	4.37091	0.201136	1
Vmp1	0.199855	6.16953	0.201153	1
2810008D09Rik	-0.480017	2.29684	0.20125	1
Snx24	-0.410566	3.60266	0.20142	1
Phkb	0.390916	3.07893	0.201487	1
C1rl	0.448195	3.0414	0.201561	1
Herc1	0.314352	4.60814	0.201636	1
Api5	0.210228	6.03343	0.20173	1
Plaur	0.432509	4.03765	0.201746	1
Abca7	-0.490832	2.58889	0.201961	1
Btbd3	-0.565028	3.00418	0.202245	1
Aebp2	0.247547	5.00102	0.202257	1
Utp23	0.357284	3.8977	0.202357	1
Dcaf13	0.21392	5.63941	0.202357	1
Lcmt1	0.273751	4.87784	0.202748	1
Dock11	-0.679357	2.91445	0.202765	1
Ctif	-0.357386	3.44493	0.202825	1
Adck4	0.444611	3.50318	0.203203	1
Ccdc166	0.401408	3.14106	0.203264	1
Rfc3	-0.47756	3.06437	0.203301	1
2410089E03Rik	-0.499196	2.65724	0.20338	1
Slc19a1	0.44614	3.22163	0.203595	1
Bhlhe40	0.267224	5.02027	0.203741	1
Hars2	0.38984	3.47274	0.203855	1
Myo1e	0.529685	3.30105	0.204045	1
N4bp1	0.23753	4.92865	0.204274	1
Smurf2	0.246262	4.89026	0.204333	1
Glmn	-0.419937	3.0657	0.204486	1
Esrra	-0.359315	3.97562	0.204645	1
Ier3	0.412823	7.66231	0.204905	1
Aph1b	-0.604245	2.05009	0.204978	1
Wdr12	-0.424335	3.11682	0.205024	1
Ift80	-0.502712	2.89542	0.205272	1
Gm17066	0.685772	2.25268	0.205301	1
Angptl6	-0.529393	4.11786	0.205457	1
Pkig	-0.355083	4.0637	0.205476	1
Mast3	-0.438624	3.30419	0.205755	1
Cldn12	0.247061	4.96901	0.205819	1
Tbc1d23	-0.391591	3.42874	0.205858	1
Pim2	-0.451623	4.08418	0.205951	1
Oaz2	-0.23294	4.83923	0.206009	1
Herc3	0.471463	2.66902	0.206074	1
Ptprt	0.355628	4.01338	0.206146	1
Adrbk1	-0.226955	5.32753	0.2063	1
Gapvd1	0.249109	4.94539	0.206436	1
Shc2	-0.419269	3.4027	0.206462	1
Psd4	-0.461783	3.16387	0.206501	1
Fam104a	0.21944	5.6968	0.206508	1
Med12l	-0.48943	2.56723	0.206509	1
Crybg3	-0.50346	2.8236	0.206516	1
Usp43	0.581946	2.84179	0.206554	1
Stat2	0.665333	2.32242	0.206557	1
Hist2h2be	-0.451705	3.32011	0.206575	1
Bex1	-0.268832	5.55056	0.206707	1
Ddx52	0.336687	4.50889	0.206881	1
Urod	-0.336515	3.99473	0.206883	1
Srrm1	0.196682	6.92377	0.206893	1
Uso1	-0.215569	6.70014	0.206952	1
Gm16515	-0.387896	3.55536	0.207113	1
Gm12942	-0.496007	3.11183	0.207115	1
Psmb3	0.425724	3.92601	0.207181	1
Rtf1	0.218777	5.06596	0.207218	1
Taf2	0.363072	3.30045	0.207236	1
Itgb1	0.186522	7.33491	0.2073	1
Vwa9	0.41837	3.37205	0.207322	1
Dcaf12l1	-0.346345	5.56296	0.207449	1
Sulf2	-0.340148	4.59795	0.207578	1
Mapk7	0.570441	2.64811	0.207774	1
Slc7a11	0.400677	5.84224	0.208023	1
Exoc2	-0.416831	3.83634	0.208139	1
Smu1	0.208871	5.9454	0.208183	1
Hcn2	-0.663982	2.02716	0.208399	1
Gxylt1	0.226514	4.76271	0.208609	1
Rhbdf1	0.35172	3.93835	0.208874	1
Dcaf11	-0.245256	4.94558	0.208915	1
Dctn5	-0.334265	4.15418	0.209693	1
Nr2c2	-0.262854	5.34014	0.209797	1
Rasgrf2	0.438344	3.64986	0.209843	1
Uqcrq	-0.189464	8.18331	0.210111	1
Kctd18	0.539914	2.64913	0.210126	1
Tmem237	-0.397941	3.77629	0.210142	1
Fxyd6	-0.240505	6.37012	0.210435	1
Suox	-0.303115	4.39665	0.210586	1
Rfx1	0.483771	2.92864	0.210626	1
Efhd1	0.548915	2.68068	0.210633	1
Rbp4	0.410883	7.19818	0.210837	1
Gtf3c2	0.287539	4.58355	0.210863	1
H1f0	-0.197244	6.89923	0.21095	1
Leo1	-0.420725	3.76781	0.211232	1
Gnai3	0.225166	6.62142	0.211269	1
Alg9	0.426628	3.37488	0.211315	1
Try10	0.449922	5.47707	0.21155	1
Med8	0.22324	5.53329	0.211557	1
Nme6	0.532678	3.01188	0.211616	1
2610301B20Rik	0.419941	3.47422	0.211616	1
Dohh	-0.211865	5.38228	0.211949	1
Alg14	-0.500409	3.03245	0.212045	1
Gprc5a	-0.373909	4.07796	0.212141	1
D630024D03Rik	-0.523732	2.63068	0.212315	1
Prps1	-0.174682	7.49913	0.2128	1
Ngfrap1	-0.257549	7.91086	0.213166	1
Samd9l	0.446812	2.67641	0.213322	1
Srbd1	-0.573329	2.78305	0.213505	1
Il11	0.677639	5.07983	0.213674	1
Sdhb	-0.198924	6.38981	0.21383	1
Camk1	0.242877	5.53424	0.21389	1
Nfia	0.304089	4.6603	0.213991	1
Cradd	0.441478	3.22807	0.214204	1
Lrpprc	-0.198392	7.07641	0.214213	1
Cmss1	-0.503962	2.70937	0.214233	1
Pagr1a	-0.255529	4.8492	0.2143	1
2310010J17Rik	-0.263542	5.51992	0.214365	1
Amn1	0.392062	3.52751	0.214379	1
Eef2	-0.188386	9.66625	0.214435	1
Ptpn18	0.508757	3.36518	0.214528	1
A530058N18Rik	-0.403752	3.91356	0.214682	1
Gm3219	-0.640142	2.62536	0.214698	1
Pip5k1b	-0.242747	4.72103	0.214815	1
Mgp	-0.345079	7.19247	0.214817	1
Krt8	0.326701	8.53942	0.21484	1
Fars2	-0.312037	3.71598	0.214923	1
Csk	-0.299617	4.30872	0.214986	1
Ghdc	-0.425415	3.08291	0.215001	1
Kdm6b	-0.295048	4.17154	0.215023	1
Usp47	-0.199128	5.64788	0.215124	1
Kdm3a	0.506261	3.05972	0.215435	1
Lrrc14	-0.299219	4.65009	0.215478	1
Aifm2	0.59515	2.24821	0.215566	1
Serp1	-0.177897	9.37369	0.215643	1
Snrpf	0.393344	3.52234	0.215668	1
Gjd2	-0.224046	7.16296	0.215762	1
Rnf4	0.272685	5.54811	0.215827	1
Bspry	0.428126	3.23192	0.216368	1
Itgb3bp	-0.466104	2.87824	0.216573	1
Arrb2	0.310689	3.9744	0.2167	1
Timm13	-0.213078	6.07931	0.216781	1
Zbtb5	-0.537761	2.54561	0.216834	1
Ulk2	-0.331401	3.9542	0.216907	1
Eif3f	-0.195232	7.1496	0.217027	1
Rab27a	-0.26703	5.87007	0.217151	1
Usp42	0.53375	2.86284	0.217275	1
Crebzf	-0.37119	3.43916	0.217406	1
Galnt3	-0.479521	3.47536	0.217408	1
Zeb1	-0.679391	2.77225	0.217423	1
Sash1	0.447826	3.35837	0.217425	1
Hbp1	-0.200298	5.68973	0.21755	1
Mboat7	0.394194	3.40944	0.217768	1
Rfx5	0.295976	3.94173	0.217826	1
Pex19	-0.255804	4.64509	0.217883	1
Dym	0.285109	4.1411	0.218352	1
Plvap	0.363912	4.7847	0.218366	1
Gatad1	0.21605	5.53687	0.218368	1
Zfp943	-0.49786	2.89342	0.218656	1
Tmem130	-0.28943	4.36458	0.218709	1
Ube2w	0.20899	5.48927	0.218935	1
Apobec1	0.359358	3.87765	0.218938	1
Scap	-0.216889	5.98128	0.218974	1
Gap43	-0.848218	2.45633	0.219214	1
Rps14	0.224073	7.89934	0.219341	1
Krt19	0.283773	7.54648	0.21938	1
Nxf1	-0.421056	3.39517	0.219499	1
Plk3	-0.385869	3.90399	0.219564	1
Mier2	-0.382141	3.60786	0.219616	1
C330018D20Rik	-0.56352	2.69593	0.219622	1
Ube2d1	-0.418987	3.76177	0.219726	1
Arhgef16	0.233532	5.26	0.219815	1
Pkib	-0.484688	2.78598	0.219967	1
Rpap2	-0.438466	3.30913	0.220023	1
Smurf1	0.320078	4.28783	0.220024	1
Scaf8	0.299398	4.22019	0.220166	1
Hnrnpa2b1	-0.316918	5.02983	0.220191	1
Emc7	-0.205622	5.78107	0.22022	1
Ldlr	-0.24433	7.3349	0.22024	1
Atp11a	-0.38989	3.90562	0.220247	1
Decr1	-0.311362	3.92774	0.220498	1
Pde4dip	0.240995	5.54989	0.220635	1
Cdhr1	-0.361566	4.53677	0.220789	1
Zfp954	-0.33161	3.79407	0.220878	1
1500011K16Rik	-0.251987	4.92896	0.220927	1
Klhl24	0.314816	4.10657	0.220946	1
Myd88	0.262822	4.56842	0.220997	1
Tomm6	-0.206	7.08227	0.221348	1
Pus1	0.374489	3.79441	0.221489	1
Ctrc	0.363748	5.10976	0.221538	1
Tspan3	-0.252467	6.6374	0.221615	1
6330418K02Rik	-0.646449	2.01442	0.22163	1
Atl3	0.255376	4.44246	0.221902	1
Eif3k	-0.225566	6.12021	0.221941	1
Chst11	-0.341725	4.5582	0.221989	1
Rabgef1	0.334365	3.85718	0.221999	1
Tjp2	0.225931	6.77241	0.222059	1
Parp6	-0.434395	3.74484	0.222275	1
Rps24	-0.193099	6.61691	0.222368	1
AI837181	-0.266881	4.10642	0.222372	1
9130221H12Rik	0.498044	2.65479	0.222427	1
Zfp839	-0.451296	3.19127	0.222455	1
Phf14	-0.227323	5.09367	0.223095	1
BC029722	-0.263728	5.05864	0.223135	1
Zc3h11a	-0.232579	5.41011	0.223218	1
Akr7a5	-0.256	4.69787	0.223355	1
Nsmce2	0.328835	3.63455	0.223442	1
Ppfibp1	0.253253	5.15339	0.223457	1
Nom1	-0.386849	3.53588	0.223545	1
Lyrm4	-0.263272	4.7189	0.223618	1
Gpt	0.512672	3.11494	0.223734	1
Ubr7	0.260497	4.44737	0.223779	1
Mettl5	0.377476	3.64398	0.223816	1
Ak4	0.453539	3.50788	0.223902	1
Uri1	0.238381	5.66785	0.223968	1
Ccnl1	0.297154	4.37609	0.224021	1
A430005L14Rik	-0.221723	5.21728	0.224022	1
Nuak1	0.34737	3.53528	0.224064	1
Tmem50b	-0.231346	4.87677	0.22447	1
Arv1	0.448394	2.51134	0.224534	1
Ndufa13	-0.20054	6.59611	0.224622	1
Nupl1	0.726991	2.13923	0.224705	1
Zfp622	0.188964	5.6648	0.224721	1
Fto	-0.229459	5.0785	0.224754	1
Slc39a11	0.254581	5.41424	0.224773	1
Rnf157	-0.458889	2.93704	0.224824	1
Zfp512	-0.500698	3.49199	0.224911	1
Fam213b	-0.456073	3.1839	0.225101	1
Naca	0.275492	5.74879	0.225198	1
2700060E02Rik	0.264111	4.89875	0.225293	1
Foxk1	0.247915	4.7979	0.225362	1
Zfand3	0.209848	5.87167	0.225626	1
Taf15	0.304574	4.12812	0.225645	1
Camta1	0.265712	4.00766	0.22565	1
Gm6548	-0.499602	2.99686	0.225683	1
Surf2	-0.36649	3.41093	0.22572	1
Slc4a2	-0.317429	3.9039	0.225748	1
Pmf1	-0.510659	2.69498	0.225915	1
Ak6	-0.358041	3.77486	0.225925	1
Rbm5	-0.284045	4.12617	0.225933	1
Pdx1	-0.554432	3.14342	0.225941	1
Zfp316	0.445062	2.78539	0.225997	1
Mansc1	0.654935	2.62925	0.226047	1
Tspan1	0.401618	7.07279	0.226386	1
Pnliprp2	0.378553	9.53516	0.226807	1
Sphkap	0.31364	4.22022	0.227033	1
Trp53inp1	0.257196	5.90224	0.227077	1
Syncrip	0.203191	5.5937	0.227611	1
Mrps17	0.199303	5.96841	0.227857	1
Fam43a	-0.495492	2.5489	0.227924	1
Nacc2	0.274669	4.41431	0.228504	1
Tcea1	-0.292411	3.44522	0.228543	1
Ubac2	0.390121	3.34224	0.228815	1
Fam110a	-0.270527	4.51592	0.228921	1
Vcam1	0.804362	3.24462	0.228951	1
Sgk2	-0.406136	4.13297	0.229139	1
Dusp10	0.403786	3.50712	0.229147	1
Pqlc1	0.200497	5.85389	0.229223	1
Cabin1	0.36173	3.56848	0.229304	1
Cdc23	0.314457	3.87524	0.229339	1
Dcun1d1	0.265795	4.66559	0.229536	1
Pex11b	0.218182	5.15424	0.229545	1
Ip6k1	-0.204838	5.4406	0.229566	1
[truncated: 7,648 more rows]

## Sheet: HFD_(WTvsKO)
Down-regulated DE genes						Up-regulated DE genes
geneID	logFC	logCPM	PValue	FDR		geneID	logFC	logCPM	PValue	FDR
Ptma	-1.48106	7.07006	4.48191e-18	2.16162e-14		Igf2	4.16776	5.07839	9.06128e-44	8.74051e-40
Fus	-1.39236	9.38051	4.98312e-16	1.60224e-12		Ucp2	1.5817	6.22799	3.35424e-15	8.08876e-12
Mien1	-1.13014	7.48777	2.35936e-11	3.79306e-08		Slc30a8	1.39731	6.87771	2.29856e-12	4.43439e-09
Rnf220	-1.11221	6.06463	6.70366e-11	9.23765e-08		Rps18	1.15054	6.2532	2.0012e-10	2.41294e-07
Grn	-0.985731	7.25806	2.48444e-10	2.66277e-07		Satb1	1.39176	4.63583	6.77499e-10	5.70237e-07
Ptk2b	-1.45313	5.49896	4.77814e-10	4.60899e-07		Aplp1	1.13465	6.98788	9.1145e-10	6.76296e-07
Zbed6	-3.36685	2.62326	7.09397e-10	5.70237e-07		2900060B14Rik	1.51616	6.13229	1.82978e-09	1.17667e-06
Slc48a1	-1.04546	6.95074	1.22391e-09	8.43271e-07		Slc7a2	1.1679	5.68478	1.97324e-09	1.18961e-06
Cdh1	-0.983089	10.1668	3.4778e-09	1.80179e-06		Msln	2.21199	4.18687	2.24027e-09	1.27115e-06
Chtf8	-0.935345	6.38675	3.54904e-09	1.80179e-06		Aldh9a1	1.01526	5.02175	5.65095e-09	2.72367e-06
Tagln2	-0.991967	9.86503	5.92962e-09	2.72367e-06		Stra13	1.57193	3.65674	6.68908e-09	2.93286e-06
U2af2	-0.984694	5.69529	7.93683e-09	3.18994e-06		Tox3	1.27546	4.96841	7.3213e-09	3.07049e-06
Prrc2a	-1.03486	6.60637	2.68917e-08	8.10615e-06		C1qb	2.60409	3.27973	9.09124e-09	3.50776e-06
Gtpbp1	-1.03998	5.26756	3.32647e-08	9.59129e-06		Ndufa4	1.3031	5.31003	1.3314e-08	4.87408e-06
Rraga	-0.743241	8.80703	3.38072e-08	9.59129e-06		Cd74	2.49466	3.72113	1.3643e-08	4.87408e-06
Rab22a	-1.06929	5.28328	3.75603e-08	1.0168e-05		Pet100	1.48245	4.06592	1.58494e-08	5.46012e-06
Ncln	-0.987008	5.4262	4.21871e-08	1.09983e-05		Pfn1	0.952138	5.82885	1.68975e-08	5.57732e-06
Esyt1	-0.888934	6.04021	7.20481e-08	1.73744e-05		Spint2	0.965604	6.38737	1.7346e-08	5.57732e-06
Sox9	-1.18092	6.06052	1.00483e-07	2.30241e-05		Ppp1cb	0.961117	6.54781	1.82291e-08	5.67218e-06
Rab8a	-0.914741	6.4753	1.05251e-07	2.30739e-05		Gpnmb	2.90132	3.76014	3.79481e-08	1.0168e-05
Cers2	-1.02358	6.42779	1.15423e-07	2.42036e-05		Reep6	1.02587	5.28656	4.35943e-08	1.10661e-05
Ltbr	-1.19106	6.16336	1.28066e-07	2.62835e-05		Fth1	0.961892	8.9609	5.57509e-08	1.3789e-05
Hspbp1	-1.25875	5.3492	1.34894e-07	2.71081e-05		Atp5c1	0.944594	5.14992	1.00342e-07	2.30241e-05
Eif4g2	-0.664797	9.12104	1.57547e-07	3.10143e-05		Stk25	1.02234	4.68531	1.02637e-07	2.30241e-05
Gpr107	-1.08429	5.52347	2.05608e-07	3.67277e-05		Irf2bp2	1.04427	5.6836	1.12668e-07	2.4151e-05
Fam63a	-0.97812	5.38073	2.1574e-07	3.78369e-05		Adh1	0.996983	5.54687	1.63428e-07	3.15286e-05
Smagp	-1.46288	4.70662	2.65235e-07	4.56867e-05		Hdac6	0.927451	4.92882	1.72563e-07	3.23803e-05
Reg2	-1.61309	10.9246	2.75443e-07	4.66127e-05		Romo1	1.22743	4.26812	1.74557e-07	3.23803e-05
Snhg9	-1.59136	4.68189	3.35972e-07	5.58756e-05		Nckap1	0.872784	6.43695	1.98573e-07	3.61403e-05
Psap	-0.948321	8.52351	3.52494e-07	5.76297e-05		Arl2	1.033	4.30972	3.73369e-07	5.90413e-05
Cdc42bpg	-1.14222	5.83411	3.72311e-07	5.90413e-05		Pla2g2f	1.01573	5.14885	4.15076e-07	6.35527e-05
Smim14	-0.677963	8.38224	4.01498e-07	6.24654e-05		Fam151a	1.03002	6.29799	5.5876e-07	8.04448e-05
0610007P14Rik	-0.853928	5.91783	4.67617e-07	7.04787e-05		1810043G02Rik	1.53636	3.1722	6.95831e-07	9.72751e-05
R3hdm4	-0.903343	5.61951	5.29298e-07	7.85478e-05		Eef1g	0.820147	5.49747	9.65405e-07	0.00012253
Ctif	-1.75316	3.44493	5.43632e-07	7.94527e-05		Sepw1	0.94486	5.28173	9.43724e-07	0.00012253
Slc35c2	-1.14182	5.16517	6.22934e-07	8.8365e-05		Pdzd4	1.50163	3.07355	1.24689e-06	0.000149765
Ddx28	-1.0797	4.74369	7.49417e-07	0.00010327		Atp5f1	0.820894	5.1961	1.37584e-06	0.000157992
Aamp	-0.698187	7.5283	8.01489e-07	0.00010889		Ica1	1.01802	5.20271	1.3726e-06	0.000157992
Igsf9	-1.18075	5.19962	8.74646e-07	0.000117178		Pdpk1	0.794228	5.48966	1.39867e-06	0.000158724
Syne4	-1.04859	5.58619	8.89959e-07	0.000117597		Ins1	1.03723	15.3301	1.48394e-06	0.000164132
Scara3	-1.21406	4.88097	9.6042e-07	0.00012253		Gdi1	1.08668	5.52062	1.5613e-06	0.000165333
Slc29a3	-1.31212	4.32993	1.04728e-06	0.000131196		C1qc	1.98194	3.01145	1.5645e-06	0.000165333
Tmem120a	-1.09911	5.0232	1.14325e-06	0.000141382		Gdi2	0.759282	6.45242	1.68407e-06	0.000174029
Map1lc3a	-1.02415	7.45595	1.19892e-06	0.000146389		Peg3	0.981368	6.76079	1.69591e-06	0.000174029
Arhgap1	-0.917442	5.69779	1.25762e-06	0.000149765		Rps11	0.959486	5.42567	1.90391e-06	0.000192415
Usf2	-0.65638	7.70835	1.32565e-06	0.000155941		Nkx6-1	0.845864	6.24136	1.9853e-06	0.000197425
Smg7	-0.902776	6.53087	1.49156e-06	0.000164132		Papss2	0.866593	7.44875	2.18878e-06	0.000213263
Nedd8	-0.706925	7.22191	1.49737e-06	0.000164132		Myl12b	0.782174	5.36462	2.27156e-06	0.000219115
Eif2b2	-0.931954	6.25272	1.56239e-06	0.000165333		Immt	0.803262	5.06184	2.30793e-06	0.000220418
Tmem63b	-0.871555	6.26912	1.57688e-06	0.000165333		Zdhhc2	0.939806	6.72621	2.43881e-06	0.000230635
Nr4a1	-2.29354	3.92123	1.91498e-06	0.000192415		Foxo1	1.00365	5.44624	2.53902e-06	0.000235753
Reep4	-0.895355	5.29338	2.08141e-06	0.00020487		Mpeg1	2.3554	2.67889	2.59852e-06	0.000238718
Cnppd1	-1.06066	6.74994	2.54181e-06	0.000235753		Ube2m	0.95698	4.52371	2.87996e-06	0.000262077
Wdfy1	-1.92501	4.55389	3.01789e-06	0.00027039		2700060E02Rik	0.973601	4.89875	3.02738e-06	0.00027039
Creb5	-2.1036	2.94314	3.10874e-06	0.000273198		Ifitm2	1.66515	3.51613	3.22329e-06	0.000277606
Zfp954	-1.44005	3.79407	3.14093e-06	0.000273198		Ins2	0.998399	16.4713	3.30588e-06	0.000280907
Sirt2	-0.87077	5.68883	3.14379e-06	0.000273198		Cited2	1.09799	4.39688	3.52029e-06	0.000292731
Slc2a1	-1.01487	5.3087	3.31986e-06	0.000280907		Ogdh	0.806966	5.86445	3.66827e-06	0.000298998
Farsa	-0.900555	5.75577	3.45225e-06	0.000289569		Rab4a	1.22072	3.7057	3.68866e-06	0.000298998
Aagab	-0.93365	5.31759	3.62786e-06	0.000298998		Tyrobp	2.27259	2.8419	4.17612e-06	0.000332916
Pdgfb	-1.70656	3.64246	3.84324e-06	0.000308932		Fgd2	1.30737	3.72655	4.28623e-06	0.000338893
Sdc1	-0.872608	5.93612	4.44047e-06	0.000348234		Slc44a3	1.37087	3.20507	4.75094e-06	0.000360847
Chkb	-1.59041	3.68342	4.524e-06	0.000349108		Trpm5	0.981642	5.002	5.10118e-06	0.000375618
Edem3	-0.753788	5.82832	4.51192e-06	0.000349108		Syp	1.09186	5.72785	5.34626e-06	0.000390682
Hmces	-0.840907	5.21433	4.71865e-06	0.000360847		Aldh18a1	0.954701	5.17122	6.04234e-06	0.000428656
Derl3	-1.36909	3.85889	4.86824e-06	0.000364048		Ppp1r1a	1.03514	6.76235	6.04366e-06	0.000428656
Qsox1	-0.857881	7.83588	4.86857e-06	0.000364048		Rab3b	1.15889	4.73287	6.43145e-06	0.000449549
C77080	-1.06456	6.41933	4.93606e-06	0.000366256		Capg	1.21826	3.66066	6.50521e-06	0.000451433
Tango2	-1.68307	3.37466	5.6748e-06	0.000411572		Epb4.1l3	0.872569	5.30006	7.32128e-06	0.000497331
Rhoc	-0.980382	6.88972	5.73674e-06	0.00041296		Insig1	1.50196	3.74892	7.62238e-06	0.000514164
Atp6v1f	-0.70008	8.13894	6.21937e-06	0.000437898		Tshz1	0.719659	6.44546	8.3504e-06	0.000559361
Cldn4	-0.901795	11.8331	6.68503e-06	0.000460599		Ap2a1	1.22431	3.90934	9.64375e-06	0.000637148
Lypla2	-0.692598	6.82145	6.77498e-06	0.000463486		Fmn2	0.865513	5.06738	1.02289e-05	0.00067121
Ethe1	-1.22661	6.06542	8.46986e-06	0.00056345		Impact	0.982278	4.53911	1.08098e-05	0.000704533
Vps72	-1.04097	5.06325	1.14411e-05	0.00073574		Pcsk2	0.965497	10.7688	1.14201e-05	0.00073574
Smim22	-0.73719	7.12169	1.17315e-05	0.00073962		Phip	0.917953	5.11702	1.16063e-05	0.000736826
Fkbp1a	-0.585366	8.24501	1.20438e-05	0.000749514		Clec7a	3.45085	3.40929	1.16108e-05	0.000736826
Jagn1	-0.788406	6.21128	1.2831e-05	0.000783339		Hexb	1.44541	3.811	1.18546e-05	0.000742531
Wnt9a	-1.51312	3.17715	1.43572e-05	0.000865561		Aars	0.717065	6.06106	1.21356e-05	0.000750382
Bik	-2.11468	2.84841	1.50187e-05	0.000895075		Ttc28	0.779717	6.55721	1.26187e-05	0.000775285
Tmc5	-1.34954	4.05779	1.50324e-05	0.000895075		Csnk1a1	0.660532	6.78991	1.29786e-05	0.000787367
Rpl17	-1.28984	3.74533	1.61183e-05	0.000937745		Adcy9	0.829482	4.92907	1.58166e-05	0.000935996
Yipf3	-0.803531	5.96004	1.61378e-05	0.000937745		Bag1	0.688434	5.68536	1.73429e-05	0.000978302
Hspb8	-0.767071	6.50661	1.60536e-05	0.000937745		Ctss	1.6257	4.69224	1.72746e-05	0.000978302
Psmd3	-0.676981	7.21138	1.67152e-05	0.000965479		Zfhx2	1.17689	4.30546	1.83951e-05	0.00102566
Akt2	-0.975613	4.99239	1.71102e-05	0.000978302		Pigu	1.27673	3.28722	1.89822e-05	0.00104329
Socs6	-0.949701	4.99256	1.71755e-05	0.000978302		Sphkap	1.11979	4.22022	1.93502e-05	0.00105453
Carkd	-1.03823	5.45592	1.79824e-05	0.00100848		Fbxo6	0.965742	4.32273	2.15991e-05	0.00115108
Reg3b	-1.71503	10.4536	1.90357e-05	0.00104329		Ndufv3	0.792146	6.44274	2.26264e-05	0.00118583
1600012H06Rik	-0.754932	5.3428	1.8942e-05	0.00104329		Cnot7	0.812048	5.32727	2.2743e-05	0.00118583
Zg16	-1.43314	11.4501	1.96737e-05	0.00106614		Cyp4v3	0.837594	4.66881	2.34529e-05	0.00121627
Trpc4ap	-0.664138	5.83583	2.08671e-05	0.00112449		Dapk3	1.33444	3.12583	2.40532e-05	0.00124073
Exosc9	-0.724993	5.90069	2.13137e-05	0.00114218		Pnrc1	0.814721	5.48428	2.52673e-05	0.00128957
Bzw2	-0.823322	4.74913	2.19072e-05	0.00116108		Uqcc2	0.7844	6.38646	2.56218e-05	0.00129551
Ggh	-0.845019	5.78772	2.26351e-05	0.00118583		Slc2a2	0.957226	6.66516	2.57867e-05	0.00129551
Bcl2l1	-0.692461	5.90253	2.46547e-05	0.001265		Rpl41	0.873116	5.18996	2.84847e-05	0.00140229
Rsl1d1	-0.722266	6.96953	2.57089e-05	0.00129551		Scaf1	1.5799	3.24983	3.01366e-05	0.00146817
Rpl38	-0.775108	6.33057	2.66429e-05	0.00133159		Ndufb5	0.627749	6.36698	3.05941e-05	0.00147555
Mapkapk2	-0.830908	6.78213	2.84936e-05	0.00140229		Commd9	1.29377	3.39412	3.0979e-05	0.00148668
Ddb1	-0.601333	7.8039	2.84052e-05	0.00140229		Atn1	1.47392	3.69679	3.27938e-05	0.00155063
Ccdc25	-0.753247	7.17321	2.92418e-05	0.00143181		Mrpl24	0.750521	5.05736	3.67545e-05	0.00167394
Eml2	-1.0357	5.12815	3.03889e-05	0.00147302		Syndig1l	0.898388	5.66091	3.67898e-05	0.00167394
Lrpprc	-0.6854	7.07641	3.16104e-05	0.00150948		Txndc5	0.825406	5.25273	3.74236e-05	0.00169067
Reg3g	-1.57579	7.10542	3.18544e-05	0.00151363		Nav2	1.15163	4.53844	3.7508e-05	0.00169067
Arrdc1	-1.05959	4.29921	3.36221e-05	0.00158204		Wnt4	0.60878	7.02885	4.06904e-05	0.00180046
D17Wsu92e	-0.581527	6.88099	3.41414e-05	0.00159868		Calm1	0.63895	9.49845	4.55827e-05	0.00198059
Crls1	-0.814003	5.84428	3.44836e-05	0.0016069		Dynlrb1	0.748144	6.06218	4.55535e-05	0.00198059
Gtpbp2	-0.993315	4.66109	3.52496e-05	0.0016347		Kif21a	0.79492	5.47309	4.91437e-05	0.00209044
Rela	-0.993784	6.02349	3.66574e-05	0.00167394		Rai2	1.17157	3.9956	5.00558e-05	0.00210846
Nup93	-0.919785	5.93207	3.67824e-05	0.00167394		Ccnd2	0.558807	8.4942	5.36399e-05	0.00222065
Psma6	-0.625293	6.91319	3.78055e-05	0.00169615		Map3k15	1.08888	4.43255	5.52536e-05	0.00225837
Pqlc1	-0.715002	5.85389	3.82209e-05	0.00170685		Tmem123	0.904298	5.84774	5.59555e-05	0.00227741
Siah1b	-1.32002	3.62363	3.84746e-05	0.00171026		Rpl37	0.747682	6.27797	6.09585e-05	0.00246028
Zfp316	-1.76186	2.78539	4.15302e-05	0.00182922		Ndufs8	0.752018	4.62399	6.25367e-05	0.00249268
Hnrnpk	-0.735037	6.05105	4.4576e-05	0.00195445		Rasd1	1.17025	3.37584	6.23815e-05	0.00249268
Tnfrsf12a	-1.14728	5.10598	4.59069e-05	0.00198573		Cbx5	0.636742	5.71734	6.87984e-05	0.00270869
Crybb3	-2.07741	3.99774	4.65739e-05	0.00200559		Tacc1	0.721878	5.35081	7.02349e-05	0.00275401
Emc6	-0.71714	6.72811	4.68616e-05	0.00200901		Gaa	0.815562	5.36066	7.18997e-05	0.00280787
Swi5	-0.720591	7.90332	4.91946e-05	0.00209044		Rps8	0.754146	5.88534	7.73613e-05	0.00300898
Gab2	-0.954124	4.45305	4.97831e-05	0.00210617		Dhx8	0.971525	3.75248	7.87821e-05	0.00305194
Fam120a	-0.59525	7.62361	5.13546e-05	0.00215377		Golim4	0.669787	5.9066	8.13365e-05	0.00312578
Ube2j2	-0.997926	5.48064	5.26327e-05	0.00219781		Nr3c1	0.799846	5.25869	8.10763e-05	0.00312578
Fam129b	-0.768453	6.23048	5.3589e-05	0.00222065		Ccni	0.57432	6.91634	8.33044e-05	0.0031761
Mtmr2	-0.794863	5.51887	5.42393e-05	0.00223587		2610306M01Rik	1.73722	2.47453	9.35322e-05	0.00352427
Reg3d	-1.3052	7.10169	5.44838e-05	0.00223638		S100a13	1.18305	4.06736	9.50983e-05	0.00356933
Sfn	-1.06349	7.48904	5.73181e-05	0.00232307		Ndufb11	0.577904	5.83015	9.6857e-05	0.00362125
Foxa3	-0.782364	5.01362	6.15584e-05	0.00247413		Pfkfb2	1.02386	4.2855	0.000102497	0.00380264
Timm13	-0.697295	6.07931	6.29397e-05	0.00249842		Ptges3	0.6188	5.8428	0.000105541	0.00388569
Ppp2cb	-0.676641	6.90912	6.53708e-05	0.00258429		Hmgn3	0.655834	7.25386	0.000106183	0.00389446
5031439G07Rik	-0.790297	5.43214	8.22487e-05	0.0031483		Resp18	0.757787	8.87564	0.000113263	0.00406147
Lrg1	-1.88295	4.51756	8.90374e-05	0.00338132		Srpr	0.640163	5.94373	0.000118435	0.00421559
Actr1b	-0.80461	5.73481	9.11468e-05	0.00344785		Prcc	1.669	2.26025	0.000123347	0.00437429
Smox	-0.912413	5.63064	9.82266e-05	0.00365828		Chd9	0.873642	4.26574	0.000126036	0.00445328
Myef2	-0.820584	4.58588	0.00010401	0.00384399		Ddx41	0.859985	4.20733	0.000128178	0.00448574
Src	-1.18295	5.623	0.000106677	0.00389777		Chchd3	0.78121	4.42175	0.000141567	0.00488592
Rhoq	-0.660442	7.00363	0.000107595	0.00391644		Ap1s2	0.817729	6.06247	0.000147047	0.00504773
Actl6a	-0.683423	5.76808	0.000108375	0.00393001		Akr1c19	1.07369	4.00265	0.000149385	0.0051098
Tpt1	-1.08906	4.03032	0.000110349	0.00398661		Acadsb	0.69224	5.17822	0.000160238	0.0053483
Dhrs1	-0.899208	6.19725	0.000113234	0.00406147		Cuta	0.778857	5.40704	0.000159959	0.0053483
Rnase1	-1.18545	11.262	0.000114508	0.00409092		BC002163	1.03801	3.76688	0.000158572	0.0053483
Cda	-0.841567	5.04662	0.000126746	0.00446201		Ubxn4	0.571783	6.93194	0.000163736	0.0054462
Piezo1	-1.32029	3.10856	0.00012835	0.00448574		Clip4	1.80418	2.55772	0.000165383	0.00548206
Fgf21	-1.87981	3.68585	0.000141827	0.00488592		Klhl32	1.11983	3.80734	0.000169268	0.00558004
Rab11fip5	-0.85902	6.33677	0.00014087	0.00488592		Actr3	0.562962	5.84151	0.000173739	0.00568099
Amotl1	-0.748881	5.7808	0.000141023	0.00488592		Rpia	0.913609	4.85275	0.000175608	0.00572269
Rnpep	-0.821827	5.17812	0.000150921	0.00514412		Pik3r1	0.857692	4.23068	0.000178061	0.00578308
Xbp1	-0.555115	8.80358	0.000151715	0.00515295		Rnf217	0.981468	3.83482	0.000181362	0.00585091
Pelo	-0.791028	5.44114	0.000159335	0.0053483		Cox4i1	0.56511	6.98959	0.000187777	0.00600212
Dohh	-0.675184	5.38228	0.0001591	0.0053483		Psmb2	0.751889	5.0685	0.000188051	0.00600212
Eif2ak3	-0.718768	6.4337	0.000169495	0.00558004		Sptssa	0.963782	4.6702	0.000189161	0.00600212
Uba5	-0.62702	6.41025	0.00017149	0.0056265		Ncam1	0.689656	6.35373	0.00020792	0.00651166
Tmem97	-1.07105	6.91653	0.000180877	0.00585091		Anapc13	0.657935	5.43694	0.000211309	0.00655397
Abt1	-0.749281	5.2173	0.000185391	0.00596095		Gltscr2	0.716701	5.07792	0.000211056	0.00655397
Itm2c	-0.768301	8.58619	0.000189153	0.00600212		Eprs	0.527338	7.0891	0.000227537	0.00692961
Pacsin3	-1.12965	4.66282	0.000192059	0.00607411		Anxa5	0.595631	7.39379	0.000227794	0.00692961
Fdx1	-0.773852	5.27637	0.000197925	0.00622805		Ncstn	0.925551	4.3065	0.000229167	0.00692961
Fam195b	-0.62097	6.07891	0.000198218	0.00622805		Crybg3	1.21505	2.8236	0.00022896	0.00692961
Gnb2	-0.591527	7.32813	0.00021058	0.00655397		Apoe	1.12031	5.65988	0.000237175	0.00710493
Psmc1	-0.60814	7.03932	0.000213899	0.00661304		Zfr	0.700677	5.83303	0.000250099	0.00742294
Ctnnd1	-0.560752	6.76008	0.000221967	0.00684056		Bbx	0.750741	5.51814	0.000251731	0.00742567
Apba1	-1.10656	3.84266	0.0002245	0.0068966		Maz	0.917523	4.1614	0.000264389	0.00775167
Fam173a	-0.659048	5.37343	0.000228629	0.00692961		Fkbp3	0.681779	4.81696	0.000273654	0.00797481
Ung	-1.17512	3.15558	0.000234133	0.00705765		Ndufs7	0.626125	5.55242	0.000293184	0.00849265
Prr15l	-0.869864	4.37091	0.00023575	0.00708426		Nop10	0.641265	6.06363	0.000295174	0.00849926
Tgif1	-0.814638	6.1628	0.000238171	0.00711269		Gpr85	1.58008	2.41227	0.000294928	0.00849926
Mtfr1l	-0.661591	5.74148	0.000239315	0.00712479		Fxyd6	0.683463	6.37012	0.000296809	0.00852088
Traf7	-0.834068	4.7359	0.000251021	0.00742567		Rufy3	0.843928	4.64217	0.000306416	0.00871885
Dap	-0.50264	8.63664	0.000260581	0.00766329		Stt3a	0.676144	6.12259	0.000312831	0.00879757
St14	-0.70506	6.21997	0.000270888	0.00791814		Isoc1	0.755448	4.60584	0.000311082	0.00879757
Cyld	-0.602353	5.88305	0.000281399	0.00817583		Naa10	1.29047	2.90689	0.000316372	0.00887129
Sidt2	-0.72526	5.54528	0.000299978	0.00858631		Fam101a	1.15522	3.78811	0.000321762	0.00897027
Cdc34	-0.65668	6.85631	0.00030523	0.00871081		Cc2d1a	1.41108	2.50541	0.000325159	0.00903884
Mob2	-0.987628	4.80119	0.000312128	0.00879757		Selm	0.711926	5.40959	0.000327471	0.00907696
Dcaf12	-0.583847	5.82488	0.000312222	0.00879757		Rasgef1b	1.40424	2.53558	0.000330327	0.00910383
Sycn	-1.06567	12.4005	0.000321153	0.00897027		S100a11	0.642462	7.07831	0.000344512	0.0094677
Prss8	-0.961609	5.35161	0.000329843	0.00910383		Ppm1l	0.786484	4.91989	0.000362105	0.00986685
Sema7a	-0.855953	5.87456	0.000353051	0.0096748		Robo2	1.08748	3.91432	0.000369658	0.00998802
Rhbdf2	-1.25621	3.63044	0.00036201	0.00986685		Parp14	1.28137	2.70608	0.00037344	0.010062
Tmem219	-0.612199	5.81157	0.000365572	0.00993327		Prlr	0.784724	7.04934	0.000400274	0.010755
Ubald1	-0.690979	5.22679	0.000367365	0.00995394		Fndc3a	0.663554	5.85779	0.000444265	0.0115621
Mal2	-0.689934	5.6328	0.000405877	0.0108753		Slc7a5	0.807072	5.34535	0.000444083	0.0115621
Usp5	-0.659894	5.31613	0.000411974	0.0109474		Ext2	0.865379	4.37249	0.000449631	0.0116277
Vasp	-0.618782	6.09457	0.00040994	0.0109474		Kdm1a	0.648427	5.27106	0.000455258	0.0117104
Pla2g16	-0.572112	5.91961	0.000411191	0.0109474		Ero1lb	0.689307	6.25852	0.000456511	0.0117114
Cox14	-0.579858	6.33786	0.000426536	0.0113032		Psma4	0.739823	4.52871	0.000461038	0.011765
Cib1	-0.61965	5.52787	0.000433888	0.0114665		Amigo2	0.839691	4.22546	0.000480738	0.0121711
Tmem216	-1.23426	3.25115	0.000437137	0.0115208		Hnrnpr	0.712271	4.36124	0.000505583	0.0125692
Prkcd	-0.823192	4.52331	0.000440261	0.0115621		Clpx	0.862647	4.1602	0.000519032	0.0128046
Ifrd1	-0.791399	7.75432	0.000443995	0.0115621		Vat1	0.656423	6.10796	0.000534725	0.0130251
Srxn1	-0.573081	7.68853	0.000444696	0.0115621		Tcp1	0.587813	6.00331	0.000539261	0.0130595
Zmpste24	-0.692617	5.27708	0.00044915	0.0116277		Fam193a	0.796246	3.89393	0.000542973	0.0130938
Mapk3	-0.593143	7.30461	0.000451219	0.0116376		Igfals	1.06595	4.05205	0.000550993	0.013154
St6galnac4	-0.812661	4.21809	0.000460429	0.011765		B2m	0.99489	7.37725	0.000567696	0.0133122
Rad23b	-0.554361	7.66626	0.000462259	0.011765		Clcn3	0.664703	5.38176	0.000570217	0.013318
Polr2e	-0.645352	6.33155	0.000476883	0.0121053		Pax6	0.67865	6.27387	0.00058893	0.0137184
Kif1c	-0.741567	5.83302	0.000482572	0.0121856		Nbas	0.792923	4.44617	0.000593649	0.0137652
Atf6b	-0.829021	5.1568	0.000485892	0.0122374		Msto1	1.29359	2.73329	0.000638064	0.0146542
Tmed6	-0.86765	6.61119	0.000496754	0.0124459		Rnf14	0.534807	6.53393	0.000640305	0.0146707
Rabac1	-0.520321	8.07288	0.000496643	0.0124459		Mcf2l	0.805119	4.69341	0.000666534	0.0152355
Mt2	-0.902271	12.6862	0.000498429	0.0124556		Col1a2	2.31343	3.95034	0.000672207	0.0152927
Ppp3r1	-0.529225	7.39285	0.000501776	0.0125068		Auts2	0.943175	4.21452	0.000690356	0.0156319
Jup	-0.64871	6.30856	0.000511989	0.0126957		Ilf3	0.595307	5.0482	0.000699317	0.0157977
2310022B05Rik	-0.681576	6.1777	0.000518702	0.0128046		Zfp871	0.627181	5.64234	0.000706302	0.0158811
Smoc1	-1.10989	4.56848	0.000522043	0.0128133		Mrpl51	0.802705	3.96395	0.000724682	0.0161066
Lrp10	-0.648377	6.03131	0.000521233	0.0128133		Agl	0.863875	4.40056	0.000733272	0.0162228
Pgls	-0.589254	6.10268	0.000526519	0.0128904		Ucn3	0.719848	7.21502	0.000757096	0.0165976
Tmem70	-0.574417	5.22698	0.000528302	0.0129013		Hmox2	0.644799	5.35671	0.000781927	0.0171031
Cln5	-0.675344	5.57924	0.00053689	0.0130449		Rnasek	0.516466	7.01498	0.000788454	0.0172068
Ier3	-1.18633	7.66231	0.000540197	0.0130595		Trrap	1.12445	3.40372	0.000819363	0.0176814
Tpm1	-0.809268	8.66111	0.000545463	0.013121		Nbeal2	1.45245	2.64411	0.000825284	0.0177694
Serp1	-0.502946	9.37369	0.000547884	0.0131465		Psmd1	0.465447	7.119	0.000829423	0.0177791
Sh3rf1	-1.0236	3.9663	0.000549861	0.013154		Mmgt2	0.644386	4.69735	0.000846994	0.0180754
Rnh1	-0.655368	8.08847	0.000552287	0.013154		Cops3	0.738431	4.94811	0.000860027	0.0182727
Serpini2	-1.45699	4.488	0.000556521	0.01317		Gba	0.625066	4.77927	0.0008678	0.0183168
Sfxn3	-0.775472	4.99	0.000557055	0.01317		Abca1	0.74217	5.35065	0.000865488	0.0183168
Dazap1	-0.617035	6.13246	0.000555524	0.01317		Gstm1	0.637622	7.39283	0.000870771	0.0183394
Tmem176b	-0.710687	7.50789	0.000558996	0.0131836		Fbxo22	0.777814	4.21335	0.000874091	0.0183692
Chchd2	-0.480455	9.70031	0.000562167	0.013226		Gnai2	0.49403	8.53684	0.000877493	0.0184007
Tsen34	-0.587258	6.0446	0.000568591	0.0133122		Fip1l1	0.63122	4.62735	0.000920923	0.0190727
Amy2b	-1.13608	8.23121	0.000590205	0.0137184		Tmem206	0.67391	5.04821	0.000921404	0.0190727
Gp2	-1.13172	11.2256	0.000604752	0.0139556		Vdr	0.740722	4.66435	0.000920644	0.0190727
Fubp1	-0.652747	6.88408	0.000604695	0.0139556		Creb3l1	0.784767	4.98428	0.000917273	0.0190727
Dynll1	-0.580094	5.81588	0.000626984	0.0144341		Gad1	0.903512	4.80932	0.000937272	0.0193182
Stx4a	-0.653418	5.34153	0.000668542	0.0152453		Cox15	1.10717	3.33993	0.000947697	0.0194671
Rae1	-0.641947	5.7661	0.000676966	0.0153647		Tmcc2	0.920319	3.80631	0.000976084	0.0199055
Ptk7	-1.37627	3.22669	0.000703117	0.0158464		Krt7	0.681662	7.21617	0.000996683	0.02024
Ppp2r2d	-0.584094	5.78706	0.000714278	0.0160231		Morf4l2	0.628716	5.46274	0.0010122	0.0203834
Qrsl1	-1.23344	3.12784	0.000720441	0.0160665		Nuak1	0.917684	3.53528	0.00101862	0.0204638
S100a16	-0.759095	6.00242	0.000719682	0.0160665		Cplx2	0.517031	6.99012	0.00102539	0.0205205
Slc35c1	-0.598701	5.61432	0.000721211	0.0160665		Hars	0.745449	4.11401	0.00102796	0.0205294
Phf10	-0.778907	6.59856	0.000728364	0.0161513		Fhod3	1.08462	3.53027	0.00103724	0.020672
Sae1	-0.553224	6.49457	0.000741396	0.016365		Kmt2e	0.535821	6.03132	0.0010487	0.0208144
Nccrp1	-1.55872	2.62372	0.000744973	0.0164064		Tspan5	0.511952	5.80429	0.00105944	0.0209844
Ctrb1	-0.770049	16.1463	0.000747864	0.0164326		Ankrd13a	0.77855	4.52659	0.00108659	0.0213035
Alg1	-0.670512	6.0195	0.000792906	0.017265		2210013O21Rik	0.819578	4.56698	0.0010938	0.0213035
Sec61a1	-0.503898	8.22824	0.00081012	0.0176		Syn1	0.789423	4.48868	0.00110732	0.0213629
Cmtm8	-1.36568	3.67799	0.000817405	0.0176814		Elmo1	1.46821	2.45778	0.00115561	0.0218998
Sel1l3	-0.650054	5.18604	0.000819295	0.0176814		Tmem106a	1.35904	2.57053	0.0011634	0.0220041
Ovol2	-1.37112	3.11297	0.000829178	0.0177791		Mettl1	1.36575	3.21216	0.00117752	0.0221503
Coasy	-0.572416	6.19759	0.000841498	0.017998		Snx2	0.629772	4.72703	0.00120581	0.0224975
Cacfd1	-0.592294	6.12986	0.000851994	0.018142		Soat1	0.917519	3.86011	0.0012322	0.0229013
Ppic	-0.883165	5.47288	0.000865919	0.0183168		Hspa13	0.598394	5.58216	0.00126264	0.0232876
Tmco1	-0.583574	6.30817	0.000897778	0.0187852		Eef1a1	0.554196	8.91958	0.00127933	0.0235504
Reg3a	-1.56871	8.3117	0.000907565	0.0189489		Gadd45gip1	0.641734	4.63002	0.00131984	0.0241064
Ssh3	-0.873437	4.26412	0.000928836	0.0191853		Eps15	0.873048	3.55916	0.00132633	0.0241392
Ccnc	-0.724704	4.67458	0.000948532	0.0194671		Mark2	0.718707	4.41481	0.00133076	0.0241743
Fxyd3	-0.537509	5.68029	0.000958714	0.0196343		Isyna1	1.04365	3.37287	0.00133475	0.0242012
Hamp2	-1.19378	3.57912	0.000962824	0.0196767		Tmed7	0.533898	5.68135	0.00133835	0.0242208
H13	-0.493378	7.837	0.000982953	0.0200033		Braf	0.627705	5.66437	0.00137236	0.0246514
Frmd6	-1.56476	2.26886	0.0009991	0.0202465		Jund	0.562827	6.05769	0.00141444	0.0251728
Thoc6	-0.849544	4.05526	0.00100504	0.0203241		H2-Aa	1.35348	4.42505	0.00141991	0.0251773
Lhfpl2	-0.817128	4.35921	0.00101027	0.0203834		Ptprn2	0.564771	7.83865	0.00146331	0.0258434
F11r	-0.671492	8.75603	0.00102043	0.0204638		Adra2a	0.805879	4.64156	0.00146551	0.0258434
Arl6ip5	-0.827898	4.00907	0.0010434	0.0207518		Cfl1	0.447892	7.24262	0.00147975	0.0259832
Rgs4	-1.32143	6.43387	0.00106927	0.0210924		Mybbp1a	0.586385	5.28625	0.00149923	0.0261887
Tars	-0.562916	6.70451	0.00106916	0.0210924		AI467606	0.977019	3.11398	0.0014965	0.0261887
Bin1	-0.776452	4.64123	0.00107584	0.0211787		Tmod1	1.25024	3.04326	0.00150242	0.0261887
Synm	-1.56725	2.88178	0.00109209	0.0213035		Pcp4	1.5195	3.79912	0.0015041	0.0261887
Grhl1	-1.40126	2.94656	0.00109238	0.0213035		Map7d2	0.918993	3.2755	0.00153146	0.026474
Mum1	-0.875999	4.34944	0.00109764	0.0213035		Fnip2	0.802176	3.90426	0.00160512	0.0274036
Aldh2	-0.703838	5.5097	0.00109584	0.0213035		Vim	1.35265	5.05578	0.00160342	0.0274036
Yipf2	-0.632429	6.23218	0.001088	0.0213035		Vps35	0.425455	6.88315	0.0016309	0.0277945
Dhrs3	-1.66296	2.33859	0.0011054	0.0213629		Hnrnph1	0.879362	3.60173	0.00165065	0.0280321
Snx3	-0.518362	7.15089	0.00110734	0.0213629		Slc52a2	1.04245	2.71982	0.00166587	0.0281419
1700037H04Rik	-0.824382	4.91901	0.0011104	0.0213791		Racgap1	1.21478	3.1368	0.00169616	0.0284542
Nudt16l1	-0.532136	6.36396	0.00111868	0.0214956		Kif1a	0.603651	5.84931	0.00171381	0.028601
Nsun2	-0.587939	6.47199	0.00112188	0.0215142		Prss3	1.98934	5.87611	0.00171206	0.028601
Atf4	-0.649679	9.47007	0.00113213	0.0215854		Mbd2	0.520298	6.08516	0.00174481	0.0288403
Srf	-0.617357	5.84077	0.00112826	0.0215854		Mrpl52	0.549304	5.62067	0.00174863	0.0288403
Kdelr1	-0.442004	8.20812	0.0011323	0.0215854		Ptov1	0.628317	5.29409	0.00174318	0.0288403
Irgq	-0.754739	4.78433	0.00114137	0.0216725		Zdhhc24	0.933702	3.22112	0.00175282	0.0288403
Cc2d1b	-0.640944	5.28098	0.00114105	0.0216725		Sesn1	0.962221	3.39956	0.00176745	0.0289946
Itpkc	-1.10351	3.59934	0.00117741	0.0221503		Erap1	0.756144	4.19668	0.00177646	0.0290437
Mpp5	-0.692965	5.6576	0.00117801	0.0221503		Gtf2a2	0.576352	5.03665	0.00179131	0.0291933
Nrbp1	-0.596168	5.98792	0.00118343	0.0222089		Atp6v1g1	0.801465	4.3008	0.00181482	0.029471
Map2k3	-0.641914	6.30934	0.00118674	0.022215		Tcn2	0.862995	4.41333	0.00182741	0.0295263
Commd7	-0.550722	6.64392	0.00118836	0.022215		Dym	0.696097	4.1411	0.00183459	0.0295928
Pvrl2	-0.650488	5.88913	0.00122067	0.0227308		Dpysl2	0.584012	5.13222	0.00187878	0.03015
Klf6	-0.820217	7.64141	0.00123546	0.0229177		Tmem68	0.72236	3.84755	0.00189698	0.0303453
Camk1d	-1.25562	3.47472	0.00124668	0.0230816		Tspan15	1.00918	3.71483	0.00194403	0.0307412
5730408K05Rik	-1.12678	3.92414	0.00125758	0.0232386		Mtss1l	0.922481	3.52767	0.00195284	0.0308197
Tmed11	-1.52207	3.19422	0.00129186	0.0237358		Cpsf3	0.566022	4.57614	0.00195968	0.030837
Snx11	-1.08844	3.88168	0.0012992	0.0238253		Celf2	0.590468	5.41306	0.00197519	0.0309799
Ppp2r2a	-0.610437	5.88919	0.00131709	0.0241064		Pclo	0.665434	5.28181	0.00198187	0.0310343
Fam20b	-0.482279	6.77776	0.00132203	0.0241064		Il1r1	0.678247	6.10781	0.00201074	0.0314353
Sumo3	-0.452243	8.46649	0.00135483	0.0244732		Plxnb2	0.443074	5.85104	0.00201892	0.0314936
Zfp771	-0.794948	4.40321	0.00135818	0.0244878		Meis1	0.986673	2.95748	0.002021	0.0314936
Cetn3	-0.568315	6.88021	0.00136228	0.024516		Cmc2	1.1877	2.99257	0.00202988	0.0315768
Htra2	-0.996775	4.05935	0.00137677	0.0246846		Nlgn2	1.14372	2.43143	0.00208924	0.0322962
Foxk1	-0.724013	4.7979	0.0013871	0.0248237		Sppl2a	0.608525	5.35316	0.00210582	0.0324484
Acads	-0.808557	5.05506	0.001397	0.0249546		Lipa	1.0236	3.60951	0.00210325	0.0324484
P4hb	-0.512589	9.09245	0.00140728	0.0250916		Myl6	0.77937	3.94656	0.00211493	0.0325369
Nf2	-0.592726	5.86095	0.00141921	0.0251773		Uap1l1	0.565754	5.74546	0.00220256	0.0337772
Prss2	-0.938308	14.8485	0.0014434	0.0255469		Slc44a2	0.931457	2.98934	0.0022151	0.033811
Bms1	-0.741725	5.09208	0.00147946	0.0259832		Cdh2	1.16896	3.53516	0.00221527	0.033811
Pim3	-0.659098	5.74209	0.00148152	0.0259832		Snx30	0.646263	4.46516	0.00222056	0.0338114
A430005L14Rik	-0.643125	5.21728	0.00152312	0.0264426		Wdsub1	1.11373	2.96147	0.00223454	0.0339439
Ubc	-0.488402	9.77443	0.00152451	0.0264426		Ndst1	0.709934	4.28348	0.00232937	0.0349442
Denr	-0.475449	6.71195	0.00152691	0.0264426		Atrx	0.457119	6.23995	0.00237561	0.0354724
Cyb561	-0.488626	6.33425	0.0015532	0.0268017		Cpd	0.65083	5.30845	0.00237432	0.0354724
Zfp207	-0.538486	6.31409	0.00157909	0.0271998		4833439L19Rik	0.69755	5.53641	0.00237488	0.0354724
Col7a1	-1.43885	2.82258	0.00158747	0.0272479		Zfp26	1.17982	2.96989	0.00238413	0.0354897
Patl1	-0.821299	4.01836	0.00158753	0.0272479		Acbd6	0.615624	5.10434	0.00242718	0.0359641
Stx17	-0.856584	3.91801	0.00159695	0.0273608		Ctsb	0.4515	8.42807	0.00244733	0.0361621
Lbh	-0.516396	6.88695	0.00164203	0.0279348		Slc2a13	1.69836	2.22736	0.00246873	0.0364063
Kcnab3	-1.49167	2.37044	0.00165932	0.0280803		Mkrn1	0.522756	5.6145	0.00249956	0.0365522
Tspan14	-0.828369	4.53483	0.00165906	0.0280803		S100a10	0.772854	5.38682	0.00250011	0.0365522
Pttg1	-2.43187	3.75668	0.00167873	0.0282655		Dpm3	0.544097	6.60881	0.00250777	0.036596
Ifrd2	-1.35356	2.75326	0.00167905	0.0282655		Decr2	0.898266	3.52567	0.00252026	0.0367227
Smco4	-0.882599	4.43023	0.00169153	0.028426		Cisd1	0.520241	5.58452	0.00255461	0.0371111
Tm2d3	-0.562344	6.64953	0.00169918	0.0284553		Copb1	0.475348	6.68657	0.00257079	0.0371781
Rcl1	-0.636399	5.07664	0.00171826	0.0286257		Tgfbr1	0.684623	4.19427	0.00256875	0.0371781
Il10rb	-0.801191	4.52059	0.00174625	0.0288403		Dpy30	0.598794	5.16828	0.00258335	0.037304
Hdgfrp2	-0.789223	4.79088	0.00175358	0.0288403		Trim37	0.640517	4.74081	0.00260446	0.0375525
Rhbdd3	-0.776736	4.51431	0.00175505	0.0288403		Il17re	0.891603	3.48358	0.00265831	0.037932
Csnk1g2	-0.521038	6.15677	0.00174124	0.0288403		1700019D03Rik	1.49978	2.40026	0.00265571	0.037932
Fam49b	-0.602221	5.86468	0.00177503	0.0290437		Pcmt1	0.626217	4.63124	0.00267884	0.0381685
Ppme1	-0.776199	5.5072	0.0017947	0.0291933		Mtmr7	0.656485	5.55835	0.00270049	0.038197
Rbfox2	-0.560815	5.7101	0.00179223	0.0291933		Ncoa1	0.682739	4.71948	0.00272878	0.038197
Csrp1	-0.762127	7.48447	0.00182633	0.0295263		Gpc4	0.739029	5.0724	0.00271112	0.038197
Cox6c	-0.454178	7.5117	0.0018241	0.0295263		Ndufa9	0.758856	4.76577	0.00271178	0.038197
Cops5	-0.514891	6.08808	0.00183768	0.029593		Safb2	0.761084	3.9632	0.0027207	0.038197
Phpt1	-0.588569	5.57874	0.00184539	0.0296677		Zrsr1	0.764671	4.6465	0.0027114	0.038197
Adm	-1.41318	2.77108	0.00188164	0.03015		Exoc6b	0.792657	3.64614	0.00272507	0.038197
Fosl2	-0.76681	4.69549	0.00190555	0.030432		Prr12	0.874324	3.62468	0.00270314	0.038197
Prom1	-0.825305	5.45408	0.00191626	0.0305525		Ilf2	0.912404	3.51267	0.00271494	0.038197
1810043H04Rik	-0.524558	5.83706	0.0019228	0.0306062		Zfp462	1.09493	2.94268	0.00273231	0.038197
Cdv3	-0.827661	5.10669	0.00193664	0.0307321		Atp7a	0.677096	4.91548	0.00274536	0.0383239
Actn1	-0.745098	9.39246	0.00193709	0.0307321		Arid1a	0.813082	4.76311	0.00278616	0.0387253
Ercc8	-1.50692	2.71158	0.00194193	0.0307412		Zyg11b	0.564664	5.07528	0.00280467	0.0388723
Tmem256	-0.590336	7.09553	0.00195539	0.0308197		Akap13	0.537932	5.87919	0.00282455	0.0388836
Ppap2c	-0.53183	5.74342	0.00197134	0.0309699		Casp9	0.958602	3.35643	0.00282577	0.0388836
Gcat	-0.643129	5.43822	0.00203288	0.0315768		Ube2e2	1.02249	3.11175	0.00282531	0.0388836
Vamp3	-0.483923	6.11678	0.00203669	0.0315851		Zfp553	1.14526	2.80807	0.00283949	0.0390167
Ddit4	-0.674897	7.11079	0.00207108	0.0320669		Smarca4	0.488334	5.80914	0.00289972	0.0397311
Rap1gds1	-0.721706	4.95338	0.00219678	0.0337422		Eif3c	0.41856	7.73504	0.00295001	0.0402371
Phldb2	-0.633908	5.63251	0.00221253	0.033811		Col1a1	2.32344	3.51478	0.00295333	0.0402371
Ap1g1	-0.541104	5.60599	0.00222231	0.0338114		Cacna2d1	0.546516	5.94921	0.00296618	0.0402983
Zfp282	-0.96561	3.78009	0.00225867	0.0340957		Pik3ca	0.634815	4.79759	0.00300401	0.0406975
Myd88	-0.681408	4.56842	0.0022566	0.0340957		Mark1	1.0638	3.19397	0.0030467	0.0411028
Tap2	-0.634743	5.49886	0.00225615	0.0340957		Cpq	0.675665	6.50242	0.00305542	0.0411419
Afg3l1	-0.596017	5.28802	0.00225363	0.0340957		Crip1	1.29084	3.85753	0.00306001	0.0411419
Gxylt1	-0.573839	4.76271	0.00228676	0.0344658		Phyhipl	0.939596	3.22839	0.00307261	0.0412213
Pgs1	-0.735688	4.65937	0.00230668	0.0347118		Slc9a3r1	0.734734	4.06101	0.00314283	0.0419886
Hn1	-0.799411	5.68133	0.00231175	0.0347338		Vps45	1.13672	2.67247	0.00318037	0.0423143
Nras	-0.543215	6.16369	0.00238264	0.0354897		Aip	0.560465	4.48595	0.00319262	0.0424188
Mfsd5	-0.611051	4.73723	0.00238841	0.0354986		Akap8l	0.944527	3.0176	0.00321078	0.0425428
B3galt5	-1.07658	3.74149	0.00241278	0.0358057		Grk5	0.846105	3.17529	0.00322145	0.0425672
Tnfrsf10b	-1.04403	3.08531	0.00244805	0.0361621		Npc1	0.648402	4.39328	0.00326579	0.0429765
Fam171a1	-0.66305	4.7136	0.00247212	0.0364063		Ankrd33b	1.37668	2.40725	0.00327394	0.0430251
Camk1	-0.614841	5.53424	0.00247891	0.0364505		Ccdc59	0.637849	4.84174	0.00331645	0.043414
Ptges3l	-1.63766	2.39987	0.00248334	0.0364601		Ctsc	1.12307	4.0186	0.00343079	0.0446003
Ttl	-0.891083	4.06944	0.00250098	0.0365522		Elmo3	1.23676	2.50159	0.00342378	0.0446003
Rtfdc1	-0.593801	5.20264	0.00253196	0.0368375		Pddc1	0.671888	4.15118	0.00345596	0.0448067
Fbxo46	-0.849871	3.94756	0.00256651	0.0371781		Appbp2	1.12405	3.53928	0.00345196	0.0448067
Cltc	-0.388087	8.55549	0.00261093	0.0375896		Fam122a	0.541643	5.87064	0.00346222	0.0448276
Kank2	-1.05134	3.17818	0.00262516	0.0377381		Baz2a	0.632974	4.60876	0.00347209	0.0448951
Ell2	-0.491331	6.15818	0.0026361	0.0378391		Lmna	0.474733	6.13645	0.00354988	0.0456562
Pip5k1a	-0.683586	5.12311	0.00265052	0.037932		Ptpn13	1.15851	2.47181	0.00363491	0.0463788
Arih2	-0.557687	5.28917	0.00264948	0.037932		Slc6a6	0.527224	7.23906	0.00365894	0.0465621
Apoa1bp	-0.532396	5.5336	0.00268302	0.0381716		Col3a1	2.35401	3.48308	0.00369792	0.0468727
Gyltl1b	-0.974724	4.4862	0.00272409	0.038197		Naa60	0.61507	4.55233	0.00373221	0.0472453
Trabd	-0.480503	6.70803	0.0026979	0.038197		Phlpp1	1.11672	2.63851	0.0037449	0.0472865
Cel	-0.844521	12.657	0.00277956	0.0387173		Lrrc49	1.38463	2.03331	0.00375857	0.0473923
Ryk	-0.45899	6.39134	0.00278158	0.0387173		Lactb	0.864328	3.63533	0.0038056	0.0478603
Prkci	-0.726867	5.31717	0.00281234	0.0388723		Osbpl2	0.501071	5.36878	0.00385694	0.0482338
Slc39a1	-0.580393	4.76607	0.00280725	0.0388723		Ankhd1	0.573843	4.86002	0.00386337	0.0482338
Tusc2	-0.56449	5.55695	0.00281287	0.0388723		Ccdc91	0.57868	4.52866	0.00385011	0.0482338
Try10	-1.08231	5.47707	0.00288365	0.0395672		Ncdn	0.775169	3.58295	0.00386531	0.0482338
Creb3	-0.459896	6.10527	0.00291037	0.0398204		Tmem218	0.780259	3.95603	0.00389846	0.0485847
Spag7	-0.444501	6.7054	0.002946	0.0402371		Surf1	0.742507	4.41832	0.00393844	0.0490196
Ptrf	-0.82089	5.46846	0.00296617	0.0402983		Pdp2	1.18752	2.57536	0.00397362	0.0492668
Cabp2	-0.870692	5.41519	0.00298742	0.0405298		Atp5j	0.565773	5.28776	0.0039911	0.0493566
Abcb6	-0.896318	3.94126	0.0030383	0.0411028		Srgn	1.50806	3.15907	0.0039881	0.0493566
Hmox1	-0.827069	6.03371	0.00304478	0.0411028		Kmt2a	0.586702	4.68835	0.00401952	0.0495176
Lsg1	-0.759249	4.55191	0.0030624	0.0411419		Coq10b	0.740414	3.88841	0.00404756	0.049736
Sike1	-0.745649	4.24674	0.00307686	0.0412213		N4bp2l1	0.910758	3.55592	0.00406061	0.0498329
Fermt1	-0.739586	4.81463	0.0031001	0.0414751
Kdsr	-0.939104	3.90902	0.00315041	0.0420316
Gatm	-0.614006	5.41319	0.00318017	0.0423143
Ercc3	-0.680225	4.91985	0.00319981	0.0424558
Dnajc7	-0.612376	5.32772	0.00321939	0.0425672
Zfp777	-1.12935	3.23814	0.00324507	0.0428208
Mrps30	-0.679156	5.61018	0.00325855	0.0429399
Cstf2	-0.602223	5.0025	0.00328038	0.043051
Aimp2	-0.638276	5.04871	0.00331703	0.043414
Rnf114	-0.578285	5.86278	0.00332445	0.0434521
F3	-0.838571	4.82002	0.0033404	0.0436015
Cog2	-0.75928	4.56123	0.00342791	0.0446003
Rrbp1	-0.489834	8.29567	0.0034923	0.045096
Cela1	-0.765749	14.4537	0.00350811	0.0452396
Tollip	-0.481838	6.21502	0.00354712	0.0456562
Stk38	-0.610801	4.80407	0.00355822	0.0457025
Nfasc	-0.673488	5.32357	0.00358472	0.045896
Taf1	-0.610861	5.68529	0.00358756	0.045896
Nufip2	-0.531211	5.98926	0.00358566	0.045896
Klhl21	-0.639471	5.52976	0.00363241	0.0463788
Snx1	-0.518886	6.21856	0.00364718	0.0464738
Bhlhe40	-0.618254	5.02027	0.00367897	0.0467554
Zbtb7b	-0.661778	4.60441	0.00368848	0.0468146
Opn3	-0.925498	3.39443	0.00374527	0.0472865
Slc1a5	-0.755546	4.61307	0.00378666	0.0476842
Rbm8a	-0.443604	6.78778	0.00382851	0.0480856
Csrp2	-0.801319	4.47974	0.00385704	0.0482338
Cela3b	-0.842869	12.8741	0.00396235	0.0491902
Fam185a	-0.826861	4.17899	0.00395781	0.0491902
Myo1c	-0.657196	5.88331	0.00401446	0.0495176
Plec	-0.58998	5.16579	0.00401896	0.0495176
Reg1	-0.638997	12.7919	0.00403078	0.049593
