# Supplementary material for: ZBED6 counteracts high-fat diet-induced glucose intolerance by maintaining beta cell area and reducing excess mitochondrial activation
Source: Diabetologia. 2021 Jul 22;64(10):2292–305. doi: 10.1007/s00125-021-05517-0 (PMC8423654; doi:10.1007/s00125-021-05517-0)
Supplement: Supplementary file 3 — (XLSX 14 kb) [file 125_2021_5517_MOESM3_ESM.xlsx]

## Sheet: Info
GO analysis of the differentially expressed (DE) upregulated genes in islets of HFD ZBED6-/- vs. WT mice.
Term ID	ID of KEGG terms
Category	KEGG_PATHWAY
pvalue	Fisher Exact P-Value
FDR	False discovery rate for multiple testing using Benjamini–Hochberg correction procedure
Count	Number of associated genes for the term
Genes	List of associated genes

## Sheet: KEGG_HFD_up
Term ID	Category	Pvalue	FDR	Count	Genes
mmu05010	Alzheimer disease	2.77781e-06	0.000438515	15	Ndufa4/Apoe/Casp9/Atp5c1/Ncstn/Atp5f1/Ndufv3/Ndufa9/Ndufs8/Calm1/Ndufb5/Ndufs7/Ndufb11/Atp5j/Cox4i1
mmu00190	Oxidative phosphorylation	3.34744e-06	0.000438515	13	Ndufa4/Cox15/Atp5c1/Atp5f1/Atp6v1g1/Ndufv3/Ndufa9/Ndufs8/Ndufb5/Ndufs7/Ndufb11/Atp5j/Cox4i1
mmu04714	Thermogenesis	5.10616e-06	0.000445938	17	Ndufa4/Cox15/Atp5c1/Adcy9/Atp5f1/Arid1a/Ndufv3/Creb3l1/Ndufa9/Ndufs8/Kdm1a/Ndufb5/Ndufs7/Ndufb11/Atp5j/Cox4i1/Smarca4
mmu05012	Parkinson disease	7.45222e-06	0.000488121	13	Ndufa4/Casp9/Atp5c1/Atp5f1/Ndufv3/Ndufa9/Ndufs8/Ndufb5/Ndufs7/Ndufb11/Atp5j/Cox4i1/Gnai2
mmu05016	Huntington disease	4.2666e-05	0.0022357	14	Ndufa4/Ap2a1/Casp9/Atp5c1/Atp5f1/Ndufv3/Creb3l1/Ndufa9/Ndufs8/Ndufb5/Ndufs7/Ndufb11/Atp5j/Cox4i1
mmu04932	Non-alcoholic fatty liver disease (NAFLD)	6.02432e-05	0.00263062	12	Ndufa4/Ins1/Ins2/Pik3r1/Ndufv3/Ndufa9/Ndufs8/Pik3ca/Ndufb5/Ndufs7/Ndufb11/Cox4i1
mmu05215	Prostate cancer	0.000159368	0.00596493	9	Ins1/Foxo1/Ins2/Casp9/Pik3r1/Pdpk1/Creb3l1/Pik3ca/Braf
mmu04950	Maturity onset diabetes of the young	0.000192248	0.00629611	5	Ins1/Ins2/Slc2a2/Nkx6-1/Pax6
mmu04931	Insulin resistance	0.000412297	0.0118114	9	Ins1/Foxo1/Ins2/Ppp1cb/Slc2a2/Pik3r1/Pdpk1/Creb3l1/Pik3ca
mmu04211	Longevity regulating pathway	0.000495897	0.0118114	8	Ins1/Foxo1/Ins2/Sesn1/Pik3r1/Adcy9/Creb3l1/Pik3ca
mmu04914	Progesterone-mediated oocyte maturation	0.000495897	0.0118114	8	Ins1/Ins2/Pik3r1/Adcy9/Anapc13/Pik3ca/Braf/Gnai2
mmu04917	Prolactin signaling pathway	0.000651126	0.0142162	7	Ins1/Ins2/Slc2a2/Pik3r1/Prlr/Pik3ca/Ccnd2
mmu04923	Regulation of lipolysis in adipocytes	0.000950456	0.0171018	6	Ins1/Ins2/Pik3r1/Adcy9/Pik3ca/Gnai2
mmu04142	Lysosome	0.000986271	0.0171018	9	Ctss/Hexb/Ctsc/Lipa/Ap1s2/Gaa/Npc1/Gba/Ctsb
mmu04960	Aldosterone-regulated sodium reabsorption	0.000996063	0.0171018	5	Ins1/Ins2/Pik3r1/Pdpk1/Pik3ca
mmu04611	Platelet activation	0.00104439	0.0171018	9	Col3a1/Col1a1/Col1a2/Ppp1cb/Pik3r1/Adcy9/Myl12b/Pik3ca/Gnai2
mmu04150	mTOR signaling pathway	0.00129372	0.0199386	10	Ins1/Ins2/Pik3r1/Slc7a5/Fnip2/Atp6v1g1/Pdpk1/Pik3ca/Braf/Wnt4
mmu04926	Relaxin signaling pathway	0.00145415	0.0202891	9	Col3a1/Col1a1/Col1a2/Pik3r1/Adcy9/Creb3l1/Tgfbr1/Pik3ca/Gnai2
mmu04068	FoxO signaling pathway	0.00153355	0.0202891	9	Ins1/Foxo1/Ins2/Pik3r1/Pdpk1/Tgfbr1/Pik3ca/Braf/Ccnd2
mmu04928	Parathyroid hormone synthesis, secretion and action	0.00155293	0.0202891	8	Adcy9/Creb3l1/Vdr/Slc9a3r1/Braf/Jund/Akap13/Gnai2
mmu04213	Longevity regulating pathway - multiple species	0.00162623	0.0202891	6	Ins1/Foxo1/Ins2/Pik3r1/Adcy9/Pik3ca
mmu04210	Apoptosis	0.00188677	0.0224697	9	Ctss/Ptpn13/Ctsc/Casp9/Pik3r1/Pdpk1/Pik3ca/Lmna/Ctsb
mmu04910	Insulin signaling pathway	0.00230231	0.0262263	9	Ins1/Foxo1/Ins2/Ppp1cb/Pik3r1/Pdpk1/Calm1/Pik3ca/Braf
mmu05225	Hepatocellular carcinoma	0.00268427	0.0290383	10	Igf2/Pik3r1/Arid1a/Tgfbr1/Csnk1a1/Gstm1/Pik3ca/Braf/Wnt4/Smarca4
mmu04930	Type II diabetes mellitus	0.00288114	0.0290383	5	Ins1/Ins2/Slc2a2/Pik3r1/Pik3ca
mmu04919	Thyroid hormone signaling pathway	0.00288167	0.0290383	8	Pfkfb2/Foxo1/Casp9/Pik3r1/Pdpk1/Ncoa1/Pik3ca/Wnt4
mmu04940	Type I diabetes mellitus	0.00303137	0.0294155	6	H2-Aa/Ins1/Ica1/Ins2/Gad1/Ptprn2
mmu04979	Cholesterol metabolism	0.00315618	0.0295328	5	Apoe/Lipa/Soat1/Abca1/Npc1
mmu04723	Retrograde endocannabinoid signaling	0.00366409	0.0331031	9	Ndufa4/Adcy9/Ndufv3/Ndufa9/Ndufs8/Ndufb5/Ndufs7/Ndufb11/Gnai2
mmu04152	AMPK signaling pathway	0.00430962	0.0376374	8	Ins1/Pfkfb2/Foxo1/Ins2/Pik3r1/Pdpk1/Creb3l1/Pik3ca
mmu04933	AGE-RAGE signaling pathway in diabetic complications	0.0046294	0.0391259	7	Col3a1/Col1a1/Col1a2/Foxo1/Pik3r1/Tgfbr1/Pik3ca
mmu01524	Platinum drug resistance	0.00487363	0.0399028	6	Casp9/Pik3r1/Pdpk1/Atp7a/Gstm1/Pik3ca
mmu05213	Endometrial cancer	0.00654248	0.0519433	5	Casp9/Pik3r1/Pdpk1/Pik3ca/Braf
mmu04911	Insulin secretion	0.00831253	0.0640554	6	Ins1/Ins2/Slc2a2/Adcy9/Creb3l1/Pclo
mmu05223	Non-small cell lung cancer	0.0111963	0.0838127	5	Casp9/Pik3r1/Pdpk1/Pik3ca/Braf
mmu04360	Axon guidance	0.011711	0.0852303	9	Robo2/Pik3r1/Myl12b/Pik3ca/Wnt4/Dpysl2/Gnai2/Cfl1/Plxnb2
mmu04978	Mineral absorption	0.0132616	0.0939065	4	Fth1/Vdr/Atp7a/Hmox2
mmu04810	Regulation of actin cytoskeleton	0.0137898	0.0950768	10	Ins1/Ins2/Ppp1cb/Pfn1/Nckap1/Pik3r1/Myl12b/Pik3ca/Braf/Cfl1
